# Supplementary material for: The CDK Pho85 inhibits Whi7 Start repressor to promote cell cycle entry in budding yeast
Source: EMBO Rep. 2024 Jan 17;25(2):18. doi: 10.1038/s44319-023-00049-7 (PMC10897450; doi:10.1038/s44319-023-00049-7)
Supplement: Supplementary file 2 — Dataset EV1 [file 44319_2023_49_MOESM2_ESM.xlsx]

## Sheet: peptides SRL3
										PEPTIDES FROM Whi7/Srl3
										wt 2 and wt 3 are technical replicates from the same biological replicate
										pho85 1 and pho85 2 are technical replicates from the same biological replicate
Peptide Sequence	Modified Sequence	Prev AA	Next AA	Start	End	Peptide Length	Charges	Assigned Modifications	Protein	Protein ID	Entry Name	Gene	Protein Description	Mapped Genes	Mapped Proteins	pho85D_1 Spectral Count	pho85D_2 Spectral Count	pho85D_3 Spectral Count	pho85D_4 Spectral Count	wt_1 Spectral Count	wt_2 Spectral Count	wt_3 Spectral Count	wt_4 Spectral Count	pho85D_1 Intensity	pho85D_2 Intensity	pho85D_3 Intensity	pho85D_4 Intensity	wt_1 Intensity	wt_2 Intensity	wt_3 Intensity	wt_4 Intensity	pho85D_1 MaxLFQ Intensity	pho85D_2 MaxLFQ Intensity	pho85D_3 MaxLFQ Intensity	pho85D_4 MaxLFQ Intensity	wt_1 MaxLFQ Intensity	wt_2 MaxLFQ Intensity	wt_3 MaxLFQ Intensity	wt_4 MaxLFQ Intensity	pho85D_1 Match Type	pho85D_2 Match Type	pho85D_3 Match Type	pho85D_4 Match Type	wt_1 Match Type	wt_2 Match Type	wt_3 Match Type	wt_4 Match Type	pho85D_1 Localization	pho85D_2 Localization
CHSLDESKKFLSSLEDSSAHAAFLK	C[57.0215]HSLDESKKFLSSLEDSSAHAAFLK	R	A	170	194	25	4,5	1C(57.0215)	sp|P36167|SRL3_YEAST	P36167	SRL3_YEAST	SRL3	Protein SRL3	AWRI1631_113120, CENPK1137D_1104, EC1118_1K5_3587g, K7_SRL3, SCRG_04106	tr|A0A8H4C0H2|A0A8H4C0H2_YEASX, tr|A7A050|A7A050_YEAS7, tr|B3LRG5|B3LRG5_YEAS1, tr|B5VMN3|B5VMN3_YEAS6, tr|C7GXB9|C7GXB9_YEAS2, tr|C8ZCQ2|C8ZCQ2_YEAS8, tr|G2WIB8|G2WIB8_YEASK, tr|N1NZK7|N1NZK7_YEASC	0	0	0	1	0	0	0	8	0	0	0	44532.7	0	0	0	173629	0	0	0	44532.7	0	0	0	126610	unmatched	unmatched	unmatched	MS/MS	unmatched	unmatched	unmatched	MS/MS
CHSLDESKKFLSSLEDSSAHAAFLK	C[57.0215]HSLDESKKFLSSLEDS[79.9663]SAHAAFLK	R	A	170	194	25	5	17S(79.9663),1C(57.0215)	sp|P36167|SRL3_YEAST	P36167	SRL3_YEAST	SRL3	Protein SRL3	AWRI1631_113120, CENPK1137D_1104, EC1118_1K5_3587g, K7_SRL3, SCRG_04106	tr|A0A8H4C0H2|A0A8H4C0H2_YEASX, tr|A7A050|A7A050_YEAS7, tr|B3LRG5|B3LRG5_YEAS1, tr|B5VMN3|B5VMN3_YEAS6, tr|C7GXB9|C7GXB9_YEAS2, tr|C8ZCQ2|C8ZCQ2_YEAS8, tr|G2WIB8|G2WIB8_YEASK, tr|N1NZK7|N1NZK7_YEASC	0	0	0	1	0	0	0	0	0	0	0	33533.5	0	0	0	0	0	0	0	0	0	0	0	0	unmatched	unmatched	unmatched	MS/MS	unmatched	unmatched	unmatched	unmatched
CHSLDESKKFLSSLEDSSAHAAFLK	C[57.0215]HSLDESKKFLS[79.9663]SLEDSSAHAAFLK	R	A	170	194	25	4	12S(79.9663),1C(57.0215)	sp|P36167|SRL3_YEAST	P36167	SRL3_YEAST	SRL3	Protein SRL3	AWRI1631_113120, CENPK1137D_1104, EC1118_1K5_3587g, K7_SRL3, SCRG_04106	tr|A0A8H4C0H2|A0A8H4C0H2_YEASX, tr|A7A050|A7A050_YEAS7, tr|B3LRG5|B3LRG5_YEAS1, tr|B5VMN3|B5VMN3_YEAS6, tr|C7GXB9|C7GXB9_YEAS2, tr|C8ZCQ2|C8ZCQ2_YEAS8, tr|G2WIB8|G2WIB8_YEASK, tr|N1NZK7|N1NZK7_YEASC	0	0	0	0	0	2	0	0	0	0	0	0	0	270970	0	0	0	0	0	0	0	0	0	0	unmatched	unmatched	unmatched	unmatched	unmatched	MS/MS	unmatched	unmatched
CHSLDESKKFLSSLEDSSAHAAFLK	C[57.0215]HSLDES[79.9663]KKFLSSLEDSSAHAAFLK	R	A	170	194	25	4	1C(57.0215),7S(79.9663)	sp|P36167|SRL3_YEAST	P36167	SRL3_YEAST	SRL3	Protein SRL3	AWRI1631_113120, CENPK1137D_1104, EC1118_1K5_3587g, K7_SRL3, SCRG_04106	tr|A0A8H4C0H2|A0A8H4C0H2_YEASX, tr|A7A050|A7A050_YEAS7, tr|B3LRG5|B3LRG5_YEAS1, tr|B5VMN3|B5VMN3_YEAS6, tr|C7GXB9|C7GXB9_YEAS2, tr|C8ZCQ2|C8ZCQ2_YEAS8, tr|G2WIB8|G2WIB8_YEASK, tr|N1NZK7|N1NZK7_YEASC	0	0	0	0	0	1	1	1	0	0	0	0	0	24287.9	0	601208	0	0	0	0	0	24287.9	0	601208	unmatched	unmatched	unmatched	unmatched	unmatched	MS/MS	MS/MS	MS/MS
CHSLDESK	C[57.0215]HS[79.9663]LDESK	R	K	170	177	8	2	1C(57.0215),3S(79.9663)	sp|P36167|SRL3_YEAST	P36167	SRL3_YEAST	SRL3	Protein SRL3	AWRI1631_113120, CENPK1137D_1104, EC1118_1K5_3587g, K7_SRL3, SCRG_04106	tr|A0A8H4C0H2|A0A8H4C0H2_YEASX, tr|A7A050|A7A050_YEAS7, tr|B3LRG5|B3LRG5_YEAS1, tr|B5VMN3|B5VMN3_YEAS6, tr|C7GXB9|C7GXB9_YEAS2, tr|C8ZCQ2|C8ZCQ2_YEAS8, tr|G2WIB8|G2WIB8_YEASK, tr|N1NZK7|N1NZK7_YEASC	0	0	3	0	1	0	1	0	0	0	149391	0	0	0	17308.3	0	0	0	149391	0	0	0	17308.3	0	unmatched	unmatched	MS/MS	unmatched	MS/MS	unmatched	MS/MS	unmatched
CHSLDESKK	C[57.0215]HS[79.9663]LDESKK	R	F	170	178	9	2,3	1C(57.0215),3S(79.9663)	sp|P36167|SRL3_YEAST	P36167	SRL3_YEAST	SRL3	Protein SRL3	AWRI1631_113120, CENPK1137D_1104, EC1118_1K5_3587g, K7_SRL3, SCRG_04106	tr|A0A8H4C0H2|A0A8H4C0H2_YEASX, tr|A7A050|A7A050_YEAS7, tr|B3LRG5|B3LRG5_YEAS1, tr|B5VMN3|B5VMN3_YEAS6, tr|C7GXB9|C7GXB9_YEAS2, tr|C8ZCQ2|C8ZCQ2_YEAS8, tr|G2WIB8|G2WIB8_YEASK, tr|N1NZK7|N1NZK7_YEASC	0	0	3	0	0	0	0	0	0	0	4989.25	0	0	0	0	0	0	0	0	0	0	0	0	0	unmatched	unmatched	MS/MS	unmatched	unmatched	unmatched	unmatched	unmatched
CHSLDESKKFLSSLEDSSAHAAFLK	C[57.0215]HS[79.9663]LDESKKFLSSLEDSSAHAAFLK	R	A	170	194	25	3,4,5	1C(57.0215),3S(79.9663)	sp|P36167|SRL3_YEAST	P36167	SRL3_YEAST	SRL3	Protein SRL3	AWRI1631_113120, CENPK1137D_1104, EC1118_1K5_3587g, K7_SRL3, SCRG_04106	tr|A0A8H4C0H2|A0A8H4C0H2_YEASX, tr|A7A050|A7A050_YEAS7, tr|B3LRG5|B3LRG5_YEAS1, tr|B5VMN3|B5VMN3_YEAS6, tr|C7GXB9|C7GXB9_YEAS2, tr|C8ZCQ2|C8ZCQ2_YEAS8, tr|G2WIB8|G2WIB8_YEASK, tr|N1NZK7|N1NZK7_YEASC	0	1	2	1	2	5	7	13	0	18632.8	22138.1	95312.3	0	758183	930869	1.54531e+06	0	18632.8	22138.1	95312.3	0	524929	648195	1116040	unmatched	MS/MS	MS/MS	MS/MS	MS/MS	MS/MS	MS/MS	MS/MS		STY:79.9663@CHS(0.8226)LDES(0.0437)KKFLS(0.0238)S(0.0325)LEDS(0.0427)S(0.0348)AHAAFLK;
EHEQVALIPPPPTEK	EHEQVALIPPPPTEK	K	I	139	153	15	2,3		sp|P36167|SRL3_YEAST	P36167	SRL3_YEAST	SRL3	Protein SRL3	AWRI1631_113120, CENPK1137D_1104, K7_SRL3, SCRG_04106	tr|A0A8H4C0H2|A0A8H4C0H2_YEASX, tr|A7A050|A7A050_YEAS7, tr|B3LRG5|B3LRG5_YEAS1, tr|B5VMN3|B5VMN3_YEAS6, tr|C7GXB9|C7GXB9_YEAS2, tr|G2WIB8|G2WIB8_YEASK, tr|N1NZK7|N1NZK7_YEASC	10	7	13	10	25	28	25	56	254317	277931	358537	426415	603827	1.53867e+06	1274341	5.96793e+06	151751	167022	215389	250880	360962	865047	670111	3.58014e+06	MS/MS	MS/MS	MS/MS	MS/MS	MS/MS	MS/MS	MS/MS	MS/MS
EHEQVALIPPPPTEKIR	EHEQVALIPPPPTEKIR	K	K	139	155	17	3		sp|P36167|SRL3_YEAST	P36167	SRL3_YEAST	SRL3	Protein SRL3	AWRI1631_113120, CENPK1137D_1104, K7_SRL3, SCRG_04106	tr|A0A8H4C0H2|A0A8H4C0H2_YEASX, tr|A7A050|A7A050_YEAS7, tr|B3LRG5|B3LRG5_YEAS1, tr|B5VMN3|B5VMN3_YEAS6, tr|C7GXB9|C7GXB9_YEAS2, tr|G2WIB8|G2WIB8_YEASK, tr|N1NZK7|N1NZK7_YEASC	0	0	0	0	0	0	0	3	0	0	0	0	0	0	0	65696.9	0	0	0	0	0	0	0	0	unmatched	unmatched	unmatched	unmatched	unmatched	unmatched	unmatched	MS/MS
EHEQVALIPPPPTEK	EHEQVALIPPPPT[79.9663]EK	K	I	139	153	15	2,3	13T(79.9663)	sp|P36167|SRL3_YEAST	P36167	SRL3_YEAST	SRL3	Protein SRL3	AWRI1631_113120, CENPK1137D_1104, K7_SRL3, SCRG_04106	tr|A0A8H4C0H2|A0A8H4C0H2_YEASX, tr|A7A050|A7A050_YEAS7, tr|B3LRG5|B3LRG5_YEAS1, tr|B5VMN3|B5VMN3_YEAS6, tr|C7GXB9|C7GXB9_YEAS2, tr|G2WIB8|G2WIB8_YEASK, tr|N1NZK7|N1NZK7_YEASC	4	2	4	0	4	0	0	3	85844.1	92660.8	69596.6	0	54781.9	0	0	91232.7	50394.7	51072.2	43112.6	0	95722.4	0	0	81597.9	MS/MS	MS/MS	MS/MS	unmatched	MS/MS	unmatched	unmatched	MS/MS	STY:79.9663@EHEQVALIPPPPT(1.0000)EK;	STY:79.9663@EHEQVALIPPPPT(1.0000)EK;
FLKTPNWETVNETPK	FLKTPNWETVNETPK	M	S	2	16	15	2,3		sp|P36167|SRL3_YEAST	P36167	SRL3_YEAST	SRL3	Protein SRL3	AWRI1631_113120, CENPK1137D_1104, EC1118_1K5_3587g, K7_SRL3, SCRG_04106	tr|A0A8H4C0H2|A0A8H4C0H2_YEASX, tr|A7A050|A7A050_YEAS7, tr|B3LRG5|B3LRG5_YEAS1, tr|B5VMN3|B5VMN3_YEAS6, tr|C7GXB9|C7GXB9_YEAS2, tr|C8ZCQ2|C8ZCQ2_YEAS8, tr|G2WIB8|G2WIB8_YEASK, tr|N1NZK7|N1NZK7_YEASC	0	0	0	0	0	0	0	3	0	0	0	0	0	0	0	172236	0	0	0	0	0	0	0	0	unmatched	unmatched	unmatched	unmatched	unmatched	unmatched	unmatched	MS/MS
FLKTPNWETVNETPKSR	FLKTPNWETVNETPKSR	M	V	2	18	17	3		sp|P36167|SRL3_YEAST	P36167	SRL3_YEAST	SRL3	Protein SRL3	AWRI1631_113120, CENPK1137D_1104, EC1118_1K5_3587g, K7_SRL3, SCRG_04106	tr|A0A8H4C0H2|A0A8H4C0H2_YEASX, tr|A7A050|A7A050_YEAS7, tr|B3LRG5|B3LRG5_YEAS1, tr|B5VMN3|B5VMN3_YEAS6, tr|C7GXB9|C7GXB9_YEAS2, tr|C8ZCQ2|C8ZCQ2_YEAS8, tr|G2WIB8|G2WIB8_YEASK, tr|N1NZK7|N1NZK7_YEASC	0	0	0	0	0	0	0	3	0	0	0	0	0	0	0	64822.5	0	0	0	0	0	0	0	0	unmatched	unmatched	unmatched	unmatched	unmatched	unmatched	unmatched	MS/MS
FLKTPNWETVNETPK	FLKTPNWETVNET[79.9663]PK	M	S	2	16	15	2,3	13T(79.9663)	sp|P36167|SRL3_YEAST	P36167	SRL3_YEAST	SRL3	Protein SRL3	AWRI1631_113120, CENPK1137D_1104, EC1118_1K5_3587g, K7_SRL3, SCRG_04106	tr|A0A8H4C0H2|A0A8H4C0H2_YEASX, tr|A7A050|A7A050_YEAS7, tr|B3LRG5|B3LRG5_YEAS1, tr|B5VMN3|B5VMN3_YEAS6, tr|C7GXB9|C7GXB9_YEAS2, tr|C8ZCQ2|C8ZCQ2_YEAS8, tr|G2WIB8|G2WIB8_YEASK, tr|N1NZK7|N1NZK7_YEASC	0	0	3	0	0	0	0	10	0	0	54554.2	0	0	0	0	585707	0	0	32571	0	0	0	0	333351	unmatched	unmatched	MS/MS	unmatched	unmatched	unmatched	unmatched	MS/MS
FLSSLEDSSAHAAFLK	FLSSLEDSSAHAAFLK	K	A	179	194	16	2,3		sp|P36167|SRL3_YEAST	P36167	SRL3_YEAST	SRL3	Protein SRL3	AWRI1631_113120, CENPK1137D_1104, EC1118_1K5_3587g, K7_SRL3, SCRG_04106	tr|A0A8H4C0H2|A0A8H4C0H2_YEASX, tr|A7A050|A7A050_YEAS7, tr|B3LRG5|B3LRG5_YEAS1, tr|B5VMN3|B5VMN3_YEAS6, tr|C7GXB9|C7GXB9_YEAS2, tr|C8ZCQ2|C8ZCQ2_YEAS8, tr|G2WIB8|G2WIB8_YEASK, tr|N1NZK7|N1NZK7_YEASC	7	4	0	0	0	10	13	10	457788	502346	0	0	0	1.96832e+06	2.01853e+06	1.64488e+06	292424	324146	0	0	0	1.26491e+06	1291840	981740	MS/MS	MS/MS	unmatched	unmatched	unmatched	MS/MS	MS/MS	MS/MS
FLSSLEDSSAHAAFLK	FLSSLEDSS[79.9663]AHAAFLK	K	A	179	194	16	2,3	9S(79.9663)	sp|P36167|SRL3_YEAST	P36167	SRL3_YEAST	SRL3	Protein SRL3	AWRI1631_113120, CENPK1137D_1104, EC1118_1K5_3587g, K7_SRL3, SCRG_04106	tr|A0A8H4C0H2|A0A8H4C0H2_YEASX, tr|A7A050|A7A050_YEAS7, tr|B3LRG5|B3LRG5_YEAS1, tr|B5VMN3|B5VMN3_YEAS6, tr|C7GXB9|C7GXB9_YEAS2, tr|C8ZCQ2|C8ZCQ2_YEAS8, tr|G2WIB8|G2WIB8_YEASK, tr|N1NZK7|N1NZK7_YEASC	0	0	0	0	0	1	1	0	0	8361.95	0	0	0	73146.5	76902.2	0	0	10146.9	0	0	0	38036.4	39882	0	unmatched	MBR	unmatched	unmatched	unmatched	MS/MS	MS/MS	unmatched
FLSSLEDSSAHAAFLK	FLSSLEDS[79.9663]SAHAAFLK	K	A	179	194	16	2	8S(79.9663)	sp|P36167|SRL3_YEAST	P36167	SRL3_YEAST	SRL3	Protein SRL3	AWRI1631_113120, CENPK1137D_1104, EC1118_1K5_3587g, K7_SRL3, SCRG_04106	tr|A0A8H4C0H2|A0A8H4C0H2_YEASX, tr|A7A050|A7A050_YEAS7, tr|B3LRG5|B3LRG5_YEAS1, tr|B5VMN3|B5VMN3_YEAS6, tr|C7GXB9|C7GXB9_YEAS2, tr|C8ZCQ2|C8ZCQ2_YEAS8, tr|G2WIB8|G2WIB8_YEASK, tr|N1NZK7|N1NZK7_YEASC	0	0	0	0	0	0	1	1	0	0	0	0	0	0	43826	110217	0	0	0	0	0	0	43826	110217	unmatched	unmatched	unmatched	unmatched	unmatched	unmatched	MS/MS	MS/MS
FLSSLEDSSAHAAFLK	FLS[79.9663]SLEDSSAHAAFLK	K	A	179	194	16	3	3S(79.9663)	sp|P36167|SRL3_YEAST	P36167	SRL3_YEAST	SRL3	Protein SRL3	AWRI1631_113120, CENPK1137D_1104, EC1118_1K5_3587g, K7_SRL3, SCRG_04106	tr|A0A8H4C0H2|A0A8H4C0H2_YEASX, tr|A7A050|A7A050_YEAS7, tr|B3LRG5|B3LRG5_YEAS1, tr|B5VMN3|B5VMN3_YEAS6, tr|C7GXB9|C7GXB9_YEAS2, tr|C8ZCQ2|C8ZCQ2_YEAS8, tr|G2WIB8|G2WIB8_YEASK, tr|N1NZK7|N1NZK7_YEASC	0	0	0	0	0	1	0	0	0	0	0	0	0	34242.5	33861.5	0	0	0	0	0	0	34242.5	33861.5	0	unmatched	unmatched	unmatched	unmatched	unmatched	MS/MS	MBR	unmatched
GSYSNKFAAK	GSYSNKFAAK	K	H	157	166	10	2		sp|P36167|SRL3_YEAST	P36167	SRL3_YEAST	SRL3	Protein SRL3	AWRI1631_113120, CENPK1137D_1104, EC1118_1K5_3587g, K7_SRL3, SCRG_04106	tr|A0A8H4C0H2|A0A8H4C0H2_YEASX, tr|A7A050|A7A050_YEAS7, tr|B3LRG5|B3LRG5_YEAS1, tr|B5VMN3|B5VMN3_YEAS6, tr|C7GXB9|C7GXB9_YEAS2, tr|C8ZCQ2|C8ZCQ2_YEAS8, tr|G2WIB8|G2WIB8_YEASK, tr|N1NZK7|N1NZK7_YEASC	0	0	0	0	0	0	0	1	0	0	0	0	0	0	0	47244.6	0	0	0	0	0	0	0	0	unmatched	unmatched	unmatched	unmatched	unmatched	unmatched	unmatched	MS/MS
GSYSNKFAAK	GS[79.9663]YSNKFAAK	K	H	157	166	10	2	2S(79.9663)	sp|P36167|SRL3_YEAST	P36167	SRL3_YEAST	SRL3	Protein SRL3	AWRI1631_113120, CENPK1137D_1104, EC1118_1K5_3587g, K7_SRL3, SCRG_04106	tr|A0A8H4C0H2|A0A8H4C0H2_YEASX, tr|A7A050|A7A050_YEAS7, tr|B3LRG5|B3LRG5_YEAS1, tr|B5VMN3|B5VMN3_YEAS6, tr|C7GXB9|C7GXB9_YEAS2, tr|C8ZCQ2|C8ZCQ2_YEAS8, tr|G2WIB8|G2WIB8_YEASK, tr|N1NZK7|N1NZK7_YEASC	0	0	1	0	0	0	0	0	0	0	17222	0	0	0	0	0	0	0	0	0	0	0	0	0	unmatched	unmatched	MS/MS	unmatched	unmatched	unmatched	unmatched	unmatched
HAKSNRVDNVNVSPLR	HAKSNRVDNVNVSPLR	K	W	200	215	16	3,4		sp|P36167|SRL3_YEAST	P36167	SRL3_YEAST	SRL3	Protein SRL3		tr|A0A8H4C0H2|A0A8H4C0H2_YEASX	0	0	0	4	0	0	0	10	0	0	0	106478	0	0	0	278983	0	0	0	67956.9	0	0	0	210095	unmatched	unmatched	unmatched	MS/MS	unmatched	unmatched	unmatched	MS/MS
HAKSNRVDNVNVSPLR	HAKSNRVDNVNVS[79.9663]PLR	K	W	200	215	16	3,4	13S(79.9663)	sp|P36167|SRL3_YEAST	P36167	SRL3_YEAST	SRL3	Protein SRL3		tr|A0A8H4C0H2|A0A8H4C0H2_YEASX	0	0	1	1	0	0	0	3	0	0	35356.2	25395.1	0	0	0	208888	0	0	19815.5	25395.1	0	0	0	121051	unmatched	unmatched	MS/MS	MS/MS	unmatched	unmatched	unmatched	MS/MS
HAKSNRVDNVNVSPLR	HAKS[79.9663]NRVDNVNVSPLR	K	W	200	215	16	3	4S(79.9663)	sp|P36167|SRL3_YEAST	P36167	SRL3_YEAST	SRL3	Protein SRL3		tr|A0A8H4C0H2|A0A8H4C0H2_YEASX	0	0	0	0	0	2	1	0	0	0	0	0	0	35367	30255.7	0	0	0	0	0	0	35367	30255.7	0	unmatched	unmatched	unmatched	unmatched	unmatched	MS/MS	MS/MS	unmatched
KFLSSLEDSSAHAAFLK	KFLSSLEDSSAHAAFLK	K	A	178	194	17	2,3		sp|P36167|SRL3_YEAST	P36167	SRL3_YEAST	SRL3	Protein SRL3	AWRI1631_113120, CENPK1137D_1104, EC1118_1K5_3587g, K7_SRL3, SCRG_04106	tr|A0A8H4C0H2|A0A8H4C0H2_YEASX, tr|A7A050|A7A050_YEAS7, tr|B3LRG5|B3LRG5_YEAS1, tr|B5VMN3|B5VMN3_YEAS6, tr|C7GXB9|C7GXB9_YEAS2, tr|C8ZCQ2|C8ZCQ2_YEAS8, tr|G2WIB8|G2WIB8_YEASK, tr|N1NZK7|N1NZK7_YEASC	0	2	0	1	0	4	2	14	0	26622.3	0	54284.7	0	170821	138705	386287	0	26622.3	0	54284.7	0	137611	138705	315443	unmatched	MS/MS	unmatched	MS/MS	unmatched	MS/MS	MS/MS	MS/MS
KFLSSLEDSSAHAAFLK	KFLSSLEDSS[79.9663]AHAAFLK	K	A	178	194	17	3	10S(79.9663)	sp|P36167|SRL3_YEAST	P36167	SRL3_YEAST	SRL3	Protein SRL3	AWRI1631_113120, CENPK1137D_1104, EC1118_1K5_3587g, K7_SRL3, SCRG_04106	tr|A0A8H4C0H2|A0A8H4C0H2_YEASX, tr|A7A050|A7A050_YEAS7, tr|B3LRG5|B3LRG5_YEAS1, tr|B5VMN3|B5VMN3_YEAS6, tr|C7GXB9|C7GXB9_YEAS2, tr|C8ZCQ2|C8ZCQ2_YEAS8, tr|G2WIB8|G2WIB8_YEASK, tr|N1NZK7|N1NZK7_YEASC	0	0	0	0	0	1	1	0	0	0	0	0	0	22056	23756.5	0	0	0	0	0	0	22056	23756.5	0	unmatched	unmatched	unmatched	unmatched	unmatched	MS/MS	MS/MS	unmatched
KFLSSLEDSSAHAAFLK	KFLSSLEDS[79.9663]SAHAAFLK	K	A	178	194	17	3	9S(79.9663)	sp|P36167|SRL3_YEAST	P36167	SRL3_YEAST	SRL3	Protein SRL3	AWRI1631_113120, CENPK1137D_1104, EC1118_1K5_3587g, K7_SRL3, SCRG_04106	tr|A0A8H4C0H2|A0A8H4C0H2_YEASX, tr|A7A050|A7A050_YEAS7, tr|B3LRG5|B3LRG5_YEAS1, tr|B5VMN3|B5VMN3_YEAS6, tr|C7GXB9|C7GXB9_YEAS2, tr|C8ZCQ2|C8ZCQ2_YEAS8, tr|G2WIB8|G2WIB8_YEASK, tr|N1NZK7|N1NZK7_YEASC	0	0	0	0	0	1	1	0	0	0	0	0	0	24063.8	21596.9	0	0	0	0	0	0	24063.8	21596.9	0	unmatched	unmatched	unmatched	unmatched	unmatched	MS/MS	MS/MS	unmatched
KGSYSNKFAAK	KGSYSNKFAAK	R	H	156	166	11	2,3		sp|P36167|SRL3_YEAST	P36167	SRL3_YEAST	SRL3	Protein SRL3	AWRI1631_113120, CENPK1137D_1104, EC1118_1K5_3587g, K7_SRL3, SCRG_04106	tr|A0A8H4C0H2|A0A8H4C0H2_YEASX, tr|A7A050|A7A050_YEAS7, tr|B3LRG5|B3LRG5_YEAS1, tr|B5VMN3|B5VMN3_YEAS6, tr|C7GXB9|C7GXB9_YEAS2, tr|C8ZCQ2|C8ZCQ2_YEAS8, tr|G2WIB8|G2WIB8_YEASK, tr|N1NZK7|N1NZK7_YEASC	0	0	0	0	0	0	0	3	0	0	0	0	0	0	0	123053	0	0	0	0	0	0	0	0	unmatched	unmatched	unmatched	unmatched	unmatched	unmatched	unmatched	MS/MS
KGSYSNKFAAK	KGS[79.9663]YSNKFAAK	R	H	156	166	11	2,3	3S(79.9663)	sp|P36167|SRL3_YEAST	P36167	SRL3_YEAST	SRL3	Protein SRL3	AWRI1631_113120, CENPK1137D_1104, EC1118_1K5_3587g, K7_SRL3, SCRG_04106	tr|A0A8H4C0H2|A0A8H4C0H2_YEASX, tr|A7A050|A7A050_YEAS7, tr|B3LRG5|B3LRG5_YEAS1, tr|B5VMN3|B5VMN3_YEAS6, tr|C7GXB9|C7GXB9_YEAS2, tr|C8ZCQ2|C8ZCQ2_YEAS8, tr|G2WIB8|G2WIB8_YEASK, tr|N1NZK7|N1NZK7_YEASC	0	0	5	2	3	0	0	5	0	0	567534	77788.3	307857	0	0	448715	0	0	369389	48004.9	230602	0	0	307208	unmatched	unmatched	MS/MS	MS/MS	MS/MS	unmatched	unmatched	MS/MS
LNCAMVK	LNC[57.0215]AMVK	R	L	129	135	7	2	3C(57.0215)	sp|P36167|SRL3_YEAST	P36167	SRL3_YEAST	SRL3	Protein SRL3	AWRI1631_113120, CENPK1137D_1104, EC1118_1K5_3587g, K7_SRL3, SCRG_04106	tr|A0A8H4C0H2|A0A8H4C0H2_YEASX, tr|A7A050|A7A050_YEAS7, tr|B3LRG5|B3LRG5_YEAS1, tr|B5VMN3|B5VMN3_YEAS6, tr|C7GXB9|C7GXB9_YEAS2, tr|C8ZCQ2|C8ZCQ2_YEAS8, tr|G2WIB8|G2WIB8_YEASK, tr|N1NZK7|N1NZK7_YEASC	0	0	0	0	0	2	0	1	44103.2	53042	0	0	0	209284	210321	59341.7	44103.2	53042	0	0	0	209284	210321	59341.7	MBR	MBR	unmatched	unmatched	unmatched	MS/MS	MBR	MS/MS
LNCAMVK	LNC[57.0215]AM[15.9949]VK	R	L	129	135	7	2	3C(57.0215),5M(15.9949)	sp|P36167|SRL3_YEAST	P36167	SRL3_YEAST	SRL3	Protein SRL3	AWRI1631_113120, CENPK1137D_1104, EC1118_1K5_3587g, K7_SRL3, SCRG_04106	tr|A0A8H4C0H2|A0A8H4C0H2_YEASX, tr|A7A050|A7A050_YEAS7, tr|B3LRG5|B3LRG5_YEAS1, tr|B5VMN3|B5VMN3_YEAS6, tr|C7GXB9|C7GXB9_YEAS2, tr|C8ZCQ2|C8ZCQ2_YEAS8, tr|G2WIB8|G2WIB8_YEASK, tr|N1NZK7|N1NZK7_YEASC	0	0	0	0	0	0	1	0	0	0	0	0	0	15685.5	24101.5	0	0	0	0	0	0	15685.5	24101.5	0	unmatched	unmatched	unmatched	unmatched	unmatched	MBR	MS/MS	unmatched
LSKEHEQVALIPPPPTEK	LSKEHEQVALIPPPPTEK	K	I	136	153	18	2,3,4		sp|P36167|SRL3_YEAST	P36167	SRL3_YEAST	SRL3	Protein SRL3	AWRI1631_113120, CENPK1137D_1104, K7_SRL3, SCRG_04106	tr|A0A8H4C0H2|A0A8H4C0H2_YEASX, tr|A7A050|A7A050_YEAS7, tr|B3LRG5|B3LRG5_YEAS1, tr|B5VMN3|B5VMN3_YEAS6, tr|C7GXB9|C7GXB9_YEAS2, tr|G2WIB8|G2WIB8_YEASK, tr|N1NZK7|N1NZK7_YEASC	0	0	3	11	9	17	12	48	0	0	49122.3	376305	171852	833092	631906	2.66584e+06	0	0	27185.2	221519	99817.7	465895	332153	1.48132e+06	unmatched	unmatched	MS/MS	MS/MS	MS/MS	MS/MS	MS/MS	MS/MS
LSKEHEQVALIPPPPTEKIR	LSKEHEQVALIPPPPTEKIR	K	K	136	155	20	4		sp|P36167|SRL3_YEAST	P36167	SRL3_YEAST	SRL3	Protein SRL3	AWRI1631_113120, CENPK1137D_1104, K7_SRL3, SCRG_04106	tr|A0A8H4C0H2|A0A8H4C0H2_YEASX, tr|A7A050|A7A050_YEAS7, tr|B3LRG5|B3LRG5_YEAS1, tr|B5VMN3|B5VMN3_YEAS6, tr|C7GXB9|C7GXB9_YEAS2, tr|G2WIB8|G2WIB8_YEASK, tr|N1NZK7|N1NZK7_YEASC	0	0	0	2	0	0	0	2	0	0	0	14635.2	0	0	0	57619	0	0	0	14635.2	0	0	0	57619	unmatched	unmatched	unmatched	MS/MS	unmatched	unmatched	unmatched	MS/MS
LSKEHEQVALIPPPPTEK	LSKEHEQVALIPPPPT[79.9663]EK	K	I	136	153	18	3	16T(79.9663)	sp|P36167|SRL3_YEAST	P36167	SRL3_YEAST	SRL3	Protein SRL3	AWRI1631_113120, CENPK1137D_1104, K7_SRL3, SCRG_04106	tr|A0A8H4C0H2|A0A8H4C0H2_YEASX, tr|A7A050|A7A050_YEAS7, tr|B3LRG5|B3LRG5_YEAS1, tr|B5VMN3|B5VMN3_YEAS6, tr|C7GXB9|C7GXB9_YEAS2, tr|G2WIB8|G2WIB8_YEASK, tr|N1NZK7|N1NZK7_YEASC	0	0	1	0	0	0	0	0	0	0	15521.8	0	0	0	0	0	0	0	0	0	0	0	0	0	unmatched	unmatched	MS/MS	unmatched	unmatched	unmatched	unmatched	unmatched
MFLKTPNWETVNETPK	MFLKTPNWETVNETPK	-	S	1	16	16	2,3		sp|P36167|SRL3_YEAST	P36167	SRL3_YEAST	SRL3	Protein SRL3	AWRI1631_113120, CENPK1137D_1104, EC1118_1K5_3587g, K7_SRL3, SCRG_04106	tr|A0A8H4C0H2|A0A8H4C0H2_YEASX, tr|A7A050|A7A050_YEAS7, tr|B3LRG5|B3LRG5_YEAS1, tr|B5VMN3|B5VMN3_YEAS6, tr|C7GXB9|C7GXB9_YEAS2, tr|C8ZCQ2|C8ZCQ2_YEAS8, tr|G2WIB8|G2WIB8_YEASK, tr|N1NZK7|N1NZK7_YEASC	0	0	0	0	0	0	0	4	0	0	0	0	0	0	0	201701	0	0	0	0	0	0	0	0	unmatched	unmatched	unmatched	unmatched	unmatched	unmatched	unmatched	MS/MS
MFLKTPNWETVNETPKSR	MFLKTPNWETVNETPKSR	-	V	1	18	18	3,4		sp|P36167|SRL3_YEAST	P36167	SRL3_YEAST	SRL3	Protein SRL3	AWRI1631_113120, CENPK1137D_1104, EC1118_1K5_3587g, K7_SRL3, SCRG_04106	tr|A0A8H4C0H2|A0A8H4C0H2_YEASX, tr|A7A050|A7A050_YEAS7, tr|B3LRG5|B3LRG5_YEAS1, tr|B5VMN3|B5VMN3_YEAS6, tr|C7GXB9|C7GXB9_YEAS2, tr|C8ZCQ2|C8ZCQ2_YEAS8, tr|G2WIB8|G2WIB8_YEASK, tr|N1NZK7|N1NZK7_YEASC	0	0	0	0	0	0	0	2	0	0	0	0	0	0	0	216439	0	0	0	0	0	0	0	0	unmatched	unmatched	unmatched	unmatched	unmatched	unmatched	unmatched	MS/MS
MFLKTPNWETVNETPK	MFLKTPNWETVNET[79.9663]PK	-	S	1	16	16	2,3	14T(79.9663)	sp|P36167|SRL3_YEAST	P36167	SRL3_YEAST	SRL3	Protein SRL3	AWRI1631_113120, CENPK1137D_1104, EC1118_1K5_3587g, K7_SRL3, SCRG_04106	tr|A0A8H4C0H2|A0A8H4C0H2_YEASX, tr|A7A050|A7A050_YEAS7, tr|B3LRG5|B3LRG5_YEAS1, tr|B5VMN3|B5VMN3_YEAS6, tr|C7GXB9|C7GXB9_YEAS2, tr|C8ZCQ2|C8ZCQ2_YEAS8, tr|G2WIB8|G2WIB8_YEASK, tr|N1NZK7|N1NZK7_YEASC	0	0	0	2	0	0	0	15	0	0	0	28739.7	0	0	0	1765246	0	0	0	28739.7	0	0	0	1.18362e+06	unmatched	unmatched	unmatched	MS/MS	unmatched	unmatched	unmatched	MS/MS
MFLKTPNWETVNETPKSR	MFLKTPNWETVNET[79.9663]PKSR	-	V	1	18	18	3	14T(79.9663)	sp|P36167|SRL3_YEAST	P36167	SRL3_YEAST	SRL3	Protein SRL3	AWRI1631_113120, CENPK1137D_1104, EC1118_1K5_3587g, K7_SRL3, SCRG_04106	tr|A0A8H4C0H2|A0A8H4C0H2_YEASX, tr|A7A050|A7A050_YEAS7, tr|B3LRG5|B3LRG5_YEAS1, tr|B5VMN3|B5VMN3_YEAS6, tr|C7GXB9|C7GXB9_YEAS2, tr|C8ZCQ2|C8ZCQ2_YEAS8, tr|G2WIB8|G2WIB8_YEASK, tr|N1NZK7|N1NZK7_YEASC	0	0	0	0	0	0	0	3	0	0	0	0	0	0	0	87372.4	0	0	0	0	0	0	0	0	unmatched	unmatched	unmatched	unmatched	unmatched	unmatched	unmatched	MS/MS
MFLKTPNWETVNETPKSR	MFLKTPNWET[79.9663]VNETPKSR	-	V	1	18	18	3	10T(79.9663)	sp|P36167|SRL3_YEAST	P36167	SRL3_YEAST	SRL3	Protein SRL3	AWRI1631_113120, CENPK1137D_1104, EC1118_1K5_3587g, K7_SRL3, SCRG_04106	tr|A0A8H4C0H2|A0A8H4C0H2_YEASX, tr|A7A050|A7A050_YEAS7, tr|B3LRG5|B3LRG5_YEAS1, tr|B5VMN3|B5VMN3_YEAS6, tr|C7GXB9|C7GXB9_YEAS2, tr|C8ZCQ2|C8ZCQ2_YEAS8, tr|G2WIB8|G2WIB8_YEASK, tr|N1NZK7|N1NZK7_YEASC	0	0	0	0	0	0	0	2	0	0	0	0	0	0	0	84840.4	0	0	0	0	0	0	0	0	unmatched	unmatched	unmatched	unmatched	unmatched	unmatched	unmatched	MS/MS
MFLKTPNWETVNETPK	MFLKT[79.9663]PNWETVNETPK	-	S	1	16	16	2	5T(79.9663)	sp|P36167|SRL3_YEAST	P36167	SRL3_YEAST	SRL3	Protein SRL3	AWRI1631_113120, CENPK1137D_1104, EC1118_1K5_3587g, K7_SRL3, SCRG_04106	tr|A0A8H4C0H2|A0A8H4C0H2_YEASX, tr|A7A050|A7A050_YEAS7, tr|B3LRG5|B3LRG5_YEAS1, tr|B5VMN3|B5VMN3_YEAS6, tr|C7GXB9|C7GXB9_YEAS2, tr|C8ZCQ2|C8ZCQ2_YEAS8, tr|G2WIB8|G2WIB8_YEASK, tr|N1NZK7|N1NZK7_YEASC	0	0	0	0	0	0	0	1	0	0	0	0	0	0	0	352391	0	0	0	0	0	0	0	0	unmatched	unmatched	unmatched	unmatched	unmatched	unmatched	unmatched	MS/MS
MFLKTPNWETVNETPK	MFLKT[79.9663]PNWETVNET[79.9663]PK	-	S	1	16	16	2,3	14T(79.9663),5T(79.9663)	sp|P36167|SRL3_YEAST	P36167	SRL3_YEAST	SRL3	Protein SRL3	AWRI1631_113120, CENPK1137D_1104, EC1118_1K5_3587g, K7_SRL3, SCRG_04106	tr|A0A8H4C0H2|A0A8H4C0H2_YEASX, tr|A7A050|A7A050_YEAS7, tr|B3LRG5|B3LRG5_YEAS1, tr|B5VMN3|B5VMN3_YEAS6, tr|C7GXB9|C7GXB9_YEAS2, tr|C8ZCQ2|C8ZCQ2_YEAS8, tr|G2WIB8|G2WIB8_YEASK, tr|N1NZK7|N1NZK7_YEASC	0	0	0	0	0	0	0	2	0	0	0	0	0	0	0	98719.4	0	0	0	0	0	0	0	0	unmatched	unmatched	unmatched	unmatched	unmatched	unmatched	unmatched	MS/MS
MFLKTPNWETVNETPK	M[15.9949]FLKTPNWETVNETPK	-	S	1	16	16	2,3	1M(15.9949)	sp|P36167|SRL3_YEAST	P36167	SRL3_YEAST	SRL3	Protein SRL3	AWRI1631_113120, CENPK1137D_1104, EC1118_1K5_3587g, K7_SRL3, SCRG_04106	tr|A0A8H4C0H2|A0A8H4C0H2_YEASX, tr|A7A050|A7A050_YEAS7, tr|B3LRG5|B3LRG5_YEAS1, tr|B5VMN3|B5VMN3_YEAS6, tr|C7GXB9|C7GXB9_YEAS2, tr|C8ZCQ2|C8ZCQ2_YEAS8, tr|G2WIB8|G2WIB8_YEASK, tr|N1NZK7|N1NZK7_YEASC	0	0	0	0	0	0	0	8	0	0	0	0	0	0	0	286114	0	0	0	0	0	0	0	0	unmatched	unmatched	unmatched	unmatched	unmatched	unmatched	unmatched	MS/MS
MFLKTPNWETVNETPKSR	M[15.9949]FLKTPNWETVNETPKSR	-	V	1	18	18	3,4	1M(15.9949)	sp|P36167|SRL3_YEAST	P36167	SRL3_YEAST	SRL3	Protein SRL3	AWRI1631_113120, CENPK1137D_1104, EC1118_1K5_3587g, K7_SRL3, SCRG_04106	tr|A0A8H4C0H2|A0A8H4C0H2_YEASX, tr|A7A050|A7A050_YEAS7, tr|B3LRG5|B3LRG5_YEAS1, tr|B5VMN3|B5VMN3_YEAS6, tr|C7GXB9|C7GXB9_YEAS2, tr|C8ZCQ2|C8ZCQ2_YEAS8, tr|G2WIB8|G2WIB8_YEASK, tr|N1NZK7|N1NZK7_YEASC	0	0	0	0	0	0	0	2	0	0	0	0	0	0	0	195777	0	0	0	0	0	0	0	0	unmatched	unmatched	unmatched	unmatched	unmatched	unmatched	unmatched	MS/MS
MFLKTPNWETVNETPK	M[15.9949]FLKTPNWETVNET[79.9663]PK	-	S	1	16	16	2,3	14T(79.9663),1M(15.9949)	sp|P36167|SRL3_YEAST	P36167	SRL3_YEAST	SRL3	Protein SRL3	AWRI1631_113120, CENPK1137D_1104, EC1118_1K5_3587g, K7_SRL3, SCRG_04106	tr|A0A8H4C0H2|A0A8H4C0H2_YEASX, tr|A7A050|A7A050_YEAS7, tr|B3LRG5|B3LRG5_YEAS1, tr|B5VMN3|B5VMN3_YEAS6, tr|C7GXB9|C7GXB9_YEAS2, tr|C8ZCQ2|C8ZCQ2_YEAS8, tr|G2WIB8|G2WIB8_YEASK, tr|N1NZK7|N1NZK7_YEASC	0	0	0	2	0	0	0	11	0	0	0	89940.5	0	0	0	912300	0	0	0	53225.3	0	0	0	542171	unmatched	unmatched	unmatched	MS/MS	unmatched	unmatched	unmatched	MS/MS
MFLKTPNWETVNETPKSR	M[15.9949]FLKTPNWETVNET[79.9663]PKSR	-	V	1	18	18	3	14T(79.9663),1M(15.9949)	sp|P36167|SRL3_YEAST	P36167	SRL3_YEAST	SRL3	Protein SRL3	AWRI1631_113120, CENPK1137D_1104, EC1118_1K5_3587g, K7_SRL3, SCRG_04106	tr|A0A8H4C0H2|A0A8H4C0H2_YEASX, tr|A7A050|A7A050_YEAS7, tr|B3LRG5|B3LRG5_YEAS1, tr|B5VMN3|B5VMN3_YEAS6, tr|C7GXB9|C7GXB9_YEAS2, tr|C8ZCQ2|C8ZCQ2_YEAS8, tr|G2WIB8|G2WIB8_YEASK, tr|N1NZK7|N1NZK7_YEASC	0	0	0	0	0	0	0	2	0	0	0	0	0	0	0	54423.5	0	0	0	0	0	0	0	0	unmatched	unmatched	unmatched	unmatched	unmatched	unmatched	unmatched	MS/MS
MFLKTPNWETVNETPKSR	M[15.9949]FLKTPNWET[79.9663]VNETPKSR	-	V	1	18	18	3	10T(79.9663),1M(15.9949)	sp|P36167|SRL3_YEAST	P36167	SRL3_YEAST	SRL3	Protein SRL3	AWRI1631_113120, CENPK1137D_1104, EC1118_1K5_3587g, K7_SRL3, SCRG_04106	tr|A0A8H4C0H2|A0A8H4C0H2_YEASX, tr|A7A050|A7A050_YEAS7, tr|B3LRG5|B3LRG5_YEAS1, tr|B5VMN3|B5VMN3_YEAS6, tr|C7GXB9|C7GXB9_YEAS2, tr|C8ZCQ2|C8ZCQ2_YEAS8, tr|G2WIB8|G2WIB8_YEASK, tr|N1NZK7|N1NZK7_YEASC	0	0	0	0	0	0	0	1	0	0	0	0	0	0	0	57314.2	0	0	0	0	0	0	0	0	unmatched	unmatched	unmatched	unmatched	unmatched	unmatched	unmatched	MS/MS
NAEMFPSPTPPLVSPTAVIEEENDDSVR	NAEMFPSPTPPLVSPTAVIEEENDDSVR	K	E	92	119	28	2,3		sp|P36167|SRL3_YEAST	P36167	SRL3_YEAST	SRL3	Protein SRL3	AWRI1631_113120, CENPK1137D_1104, EC1118_1K5_3587g, K7_SRL3, SCRG_04106	tr|A0A8H4C0H2|A0A8H4C0H2_YEASX, tr|A7A050|A7A050_YEAS7, tr|B3LRG5|B3LRG5_YEAS1, tr|B5VMN3|B5VMN3_YEAS6, tr|C7GXB9|C7GXB9_YEAS2, tr|C8ZCQ2|C8ZCQ2_YEAS8, tr|G2WIB8|G2WIB8_YEASK, tr|N1NZK7|N1NZK7_YEASC	0	0	0	0	0	24	19	19	0	0	0	0	0	180051	236515	221953	0	0	0	0	0	98184.9	128825	121205	unmatched	unmatched	unmatched	unmatched	unmatched	MS/MS	MS/MS	MS/MS
NAEMFPSPTPPLVSPTAVIEEENDDSVREFSR	NAEMFPSPTPPLVSPTAVIEEENDDSVREFSR	K	T	92	123	32	3		sp|P36167|SRL3_YEAST	P36167	SRL3_YEAST	SRL3	Protein SRL3	AWRI1631_113120, CENPK1137D_1104, EC1118_1K5_3587g, K7_SRL3, SCRG_04106	tr|A0A8H4C0H2|A0A8H4C0H2_YEASX, tr|A7A050|A7A050_YEAS7, tr|B3LRG5|B3LRG5_YEAS1, tr|B5VMN3|B5VMN3_YEAS6, tr|C7GXB9|C7GXB9_YEAS2, tr|C8ZCQ2|C8ZCQ2_YEAS8, tr|G2WIB8|G2WIB8_YEASK, tr|N1NZK7|N1NZK7_YEASC	0	0	0	2	0	17	12	3	0	27875.1	0	16685.2	0	1.47245e+06	1.76506e+06	158703	0	27875.1	0	16685.2	0	1.47245e+06	1.76506e+06	158703	unmatched	MBR	unmatched	MS/MS	unmatched	MS/MS	MS/MS	MS/MS
NAEMFPSPTPPLVSPTAVIEEENDDSVREFSRTLK	NAEMFPSPTPPLVSPTAVIEEENDDSVREFSRTLK	K	S	92	126	35	3		sp|P36167|SRL3_YEAST	P36167	SRL3_YEAST	SRL3	Protein SRL3	AWRI1631_113120, CENPK1137D_1104, EC1118_1K5_3587g, K7_SRL3, SCRG_04106	tr|A0A8H4C0H2|A0A8H4C0H2_YEASX, tr|A7A050|A7A050_YEAS7, tr|B3LRG5|B3LRG5_YEAS1, tr|B5VMN3|B5VMN3_YEAS6, tr|C7GXB9|C7GXB9_YEAS2, tr|C8ZCQ2|C8ZCQ2_YEAS8, tr|G2WIB8|G2WIB8_YEASK, tr|N1NZK7|N1NZK7_YEASC	0	0	0	0	0	5	1	0	0	0	0	0	0	18148.5	13408.2	0	0	0	0	0	0	18148.5	13408.2	0	unmatched	unmatched	unmatched	unmatched	unmatched	MS/MS	MS/MS	unmatched
NAEMFPSPTPPLVSPTAVIEEENDDSVREFSRTLK	NAEMFPSPTPPLVSPTAVIEEENDDSVREFSRT[79.9663]LK	K	S	92	126	35	3	33T(79.9663)	sp|P36167|SRL3_YEAST	P36167	SRL3_YEAST	SRL3	Protein SRL3	AWRI1631_113120, CENPK1137D_1104, EC1118_1K5_3587g, K7_SRL3, SCRG_04106	tr|A0A8H4C0H2|A0A8H4C0H2_YEASX, tr|A7A050|A7A050_YEAS7, tr|B3LRG5|B3LRG5_YEAS1, tr|B5VMN3|B5VMN3_YEAS6, tr|C7GXB9|C7GXB9_YEAS2, tr|C8ZCQ2|C8ZCQ2_YEAS8, tr|G2WIB8|G2WIB8_YEASK, tr|N1NZK7|N1NZK7_YEASC	0	0	0	0	0	4	0	0	0	0	0	0	0	29359.7	0	0	0	0	0	0	0	0	0	0	unmatched	unmatched	unmatched	unmatched	unmatched	MS/MS	unmatched	unmatched
NAEMFPSPTPPLVSPTAVIEEENDDSVREFSR	NAEMFPSPTPPLVSPTAVIEEENDDSVREFS[79.9663]R	K	T	92	123	32	3	31S(79.9663)	sp|P36167|SRL3_YEAST	P36167	SRL3_YEAST	SRL3	Protein SRL3	AWRI1631_113120, CENPK1137D_1104, EC1118_1K5_3587g, K7_SRL3, SCRG_04106	tr|A0A8H4C0H2|A0A8H4C0H2_YEASX, tr|A7A050|A7A050_YEAS7, tr|B3LRG5|B3LRG5_YEAS1, tr|B5VMN3|B5VMN3_YEAS6, tr|C7GXB9|C7GXB9_YEAS2, tr|C8ZCQ2|C8ZCQ2_YEAS8, tr|G2WIB8|G2WIB8_YEASK, tr|N1NZK7|N1NZK7_YEASC	0	0	0	0	0	1	0	0	0	0	0	0	0	0	0	0	0	0	0	0	0	0	0	0	unmatched	unmatched	unmatched	unmatched	unmatched	MS/MS	unmatched	unmatched
NAEMFPSPTPPLVSPTAVIEEENDDSVREFSRTLK	NAEMFPSPTPPLVSPT[79.9663]AVIEEENDDSVREFSRTLK	K	S	92	126	35	3	16T(79.9663)	sp|P36167|SRL3_YEAST	P36167	SRL3_YEAST	SRL3	Protein SRL3	AWRI1631_113120, CENPK1137D_1104, EC1118_1K5_3587g, K7_SRL3, SCRG_04106	tr|A0A8H4C0H2|A0A8H4C0H2_YEASX, tr|A7A050|A7A050_YEAS7, tr|B3LRG5|B3LRG5_YEAS1, tr|B5VMN3|B5VMN3_YEAS6, tr|C7GXB9|C7GXB9_YEAS2, tr|C8ZCQ2|C8ZCQ2_YEAS8, tr|G2WIB8|G2WIB8_YEASK, tr|N1NZK7|N1NZK7_YEASC	0	0	0	0	0	1	0	0	0	0	0	0	0	23324.2	0	0	0	0	0	0	0	0	0	0	unmatched	unmatched	unmatched	unmatched	unmatched	MS/MS	unmatched	unmatched
NAEMFPSPTPPLVSPTAVIEEENDDSVREFSR	NAEMFPSPTPPLVS[79.9663]PTAVIEEENDDSVREFSR	K	T	92	123	32	3	14S(79.9663)	sp|P36167|SRL3_YEAST	P36167	SRL3_YEAST	SRL3	Protein SRL3	AWRI1631_113120, CENPK1137D_1104, EC1118_1K5_3587g, K7_SRL3, SCRG_04106	tr|A0A8H4C0H2|A0A8H4C0H2_YEASX, tr|A7A050|A7A050_YEAS7, tr|B3LRG5|B3LRG5_YEAS1, tr|B5VMN3|B5VMN3_YEAS6, tr|C7GXB9|C7GXB9_YEAS2, tr|C8ZCQ2|C8ZCQ2_YEAS8, tr|G2WIB8|G2WIB8_YEASK, tr|N1NZK7|N1NZK7_YEASC	1	0	0	0	0	0	0	0	293383	0	0	0	0	0	0	0	0	0	0	0	0	0	0	0	MS/MS	unmatched	unmatched	unmatched	unmatched	unmatched	unmatched	unmatched	STY:79.9663@NAEMFPS(0.0735)PT(0.2127)PPLVS(0.3473)PT(0.3473)AVIEEENDDS(0.0072)VREFS(0.0121)R;
NAEMFPSPTPPLVSPTAVIEEENDDSVR	NAEMFPSPT[79.9663]PPLVSPTAVIEEENDDSVR	K	E	92	119	28	2,3	9T(79.9663)	sp|P36167|SRL3_YEAST	P36167	SRL3_YEAST	SRL3	Protein SRL3	AWRI1631_113120, CENPK1137D_1104, EC1118_1K5_3587g, K7_SRL3, SCRG_04106	tr|A0A8H4C0H2|A0A8H4C0H2_YEASX, tr|A7A050|A7A050_YEAS7, tr|B3LRG5|B3LRG5_YEAS1, tr|B5VMN3|B5VMN3_YEAS6, tr|C7GXB9|C7GXB9_YEAS2, tr|C8ZCQ2|C8ZCQ2_YEAS8, tr|G2WIB8|G2WIB8_YEASK, tr|N1NZK7|N1NZK7_YEASC	10	8	0	5	0	27	22	26	243621	208875	0	65003.2	0	797572	935374	3174347	169736	137564	0	41772.5	0	553497	653196	1.74886e+06	MS/MS	MS/MS	unmatched	MS/MS	unmatched	MS/MS	MS/MS	MS/MS	STY:79.9663@NAEMFPS(0.0139)PT(0.9470)PPLVS(0.0132)PT(0.0131)AVIEEENDDS(0.0128)VR;	STY:79.9663@NAEMFPS(0.0256)PT(0.9214)PPLVS(0.0169)PT(0.0162)AVIEEENDDS(0.0200)VR;
NAEMFPSPTPPLVSPTAVIEEENDDSVREFSR	NAEMFPSPT[79.9663]PPLVSPTAVIEEENDDSVREFSR	K	T	92	123	32	3,4	9T(79.9663)	sp|P36167|SRL3_YEAST	P36167	SRL3_YEAST	SRL3	Protein SRL3	AWRI1631_113120, CENPK1137D_1104, EC1118_1K5_3587g, K7_SRL3, SCRG_04106	tr|A0A8H4C0H2|A0A8H4C0H2_YEASX, tr|A7A050|A7A050_YEAS7, tr|B3LRG5|B3LRG5_YEAS1, tr|B5VMN3|B5VMN3_YEAS6, tr|C7GXB9|C7GXB9_YEAS2, tr|C8ZCQ2|C8ZCQ2_YEAS8, tr|G2WIB8|G2WIB8_YEASK, tr|N1NZK7|N1NZK7_YEASC	1	5	0	10	0	24	15	9	250796	283949	0	236777	0	3.21597e+06	4.0197e+06	1.9195e+06	250796	283949	0	236777	0	3.24048e+06	3893563	1.9195e+06	MS/MS	MS/MS	unmatched	MS/MS	unmatched	MS/MS	MS/MS	MS/MS	STY:79.9663@NAEMFPS(0.0118)PT(0.9076)PPLVS(0.0116)PT(0.0114)AVIEEENDDS(0.0252)VREFS(0.0324)R;	STY:79.9663@NAEMFPS(0.0136)PT(0.9277)PPLVS(0.0126)PT(0.0126)AVIEEENDDS(0.0125)VREFS(0.0209)R;
NAEMFPSPTPPLVSPTAVIEEENDDSVREFSR	NAEMFPSPT[79.9663]PPLVS[79.9663]PTAVIEEENDDSVREFSR	K	T	92	123	32	3	14S(79.9663),9T(79.9663)	sp|P36167|SRL3_YEAST	P36167	SRL3_YEAST	SRL3	Protein SRL3	AWRI1631_113120, CENPK1137D_1104, EC1118_1K5_3587g, K7_SRL3, SCRG_04106	tr|A0A8H4C0H2|A0A8H4C0H2_YEASX, tr|A7A050|A7A050_YEAS7, tr|B3LRG5|B3LRG5_YEAS1, tr|B5VMN3|B5VMN3_YEAS6, tr|C7GXB9|C7GXB9_YEAS2, tr|C8ZCQ2|C8ZCQ2_YEAS8, tr|G2WIB8|G2WIB8_YEASK, tr|N1NZK7|N1NZK7_YEASC	0	0	0	0	0	0	0	2	0	0	0	0	0	0	0	81529.9	0	0	0	0	0	0	0	0	unmatched	unmatched	unmatched	unmatched	unmatched	unmatched	unmatched	MS/MS
NAEMFPSPTPPLVSPTAVIEEENDDSVR	NAEMFPS[79.9663]PTPPLVSPTAVIEEENDDSVR	K	E	92	119	28	2,3	7S(79.9663)	sp|P36167|SRL3_YEAST	P36167	SRL3_YEAST	SRL3	Protein SRL3	AWRI1631_113120, CENPK1137D_1104, EC1118_1K5_3587g, K7_SRL3, SCRG_04106	tr|A0A8H4C0H2|A0A8H4C0H2_YEASX, tr|A7A050|A7A050_YEAS7, tr|B3LRG5|B3LRG5_YEAS1, tr|B5VMN3|B5VMN3_YEAS6, tr|C7GXB9|C7GXB9_YEAS2, tr|C8ZCQ2|C8ZCQ2_YEAS8, tr|G2WIB8|G2WIB8_YEASK, tr|N1NZK7|N1NZK7_YEASC	2	1	0	0	0	5	6	4	151615	67628.3	0	0	0	531110	726047	2.65576e+06	118352	67628.3	0	0	0	387076	567144	1.52988e+06	MS/MS	MS/MS	unmatched	unmatched	unmatched	MS/MS	MS/MS	MS/MS	STY:79.9663@NAEMFPS(0.9184)PT(0.0281)PPLVS(0.0198)PT(0.0198)AVIEEENDDS(0.0139)VR;	STY:79.9663@NAEMFPS(0.4776)PT(0.4776)PPLVS(0.0178)PT(0.0148)AVIEEENDDS(0.0120)VR;
NAEMFPSPTPPLVSPTAVIEEENDDSVREFSR	NAEMFPS[79.9663]PTPPLVSPTAVIEEENDDSVREFSR	K	T	92	123	32	3,4	7S(79.9663)	sp|P36167|SRL3_YEAST	P36167	SRL3_YEAST	SRL3	Protein SRL3	AWRI1631_113120, CENPK1137D_1104, EC1118_1K5_3587g, K7_SRL3, SCRG_04106	tr|A0A8H4C0H2|A0A8H4C0H2_YEASX, tr|A7A050|A7A050_YEAS7, tr|B3LRG5|B3LRG5_YEAS1, tr|B5VMN3|B5VMN3_YEAS6, tr|C7GXB9|C7GXB9_YEAS2, tr|C8ZCQ2|C8ZCQ2_YEAS8, tr|G2WIB8|G2WIB8_YEASK, tr|N1NZK7|N1NZK7_YEASC	1	1	0	0	0	8	6	1	221867	244786	0	0	0	1.89675e+06	1.98636e+06	1.47193e+06	221867	244786	0	0	0	1.86999e+06	1.98636e+06	1.47193e+06	MS/MS	MS/MS	unmatched	unmatched	unmatched	MS/MS	MS/MS	MS/MS	STY:79.9663@NAEMFPS(0.8357)PT(0.0238)PPLVS(0.0365)PT(0.0463)AVIEEENDDS(0.0294)VREFS(0.0283)R;	STY:79.9663@NAEMFPS(0.8913)PT(0.0143)PPLVS(0.0241)PT(0.0226)AVIEEENDDS(0.0217)VREFS(0.0260)R;
NAEMFPSPTPPLVSPTAVIEEENDDSVR	NAEMFPS[79.9663]PTPPLVS[79.9663]PTAVIEEENDDSVR	K	E	92	119	28	2,3	14S(79.9663),7S(79.9663)	sp|P36167|SRL3_YEAST	P36167	SRL3_YEAST	SRL3	Protein SRL3	AWRI1631_113120, CENPK1137D_1104, EC1118_1K5_3587g, K7_SRL3, SCRG_04106	tr|A0A8H4C0H2|A0A8H4C0H2_YEASX, tr|A7A050|A7A050_YEAS7, tr|B3LRG5|B3LRG5_YEAS1, tr|B5VMN3|B5VMN3_YEAS6, tr|C7GXB9|C7GXB9_YEAS2, tr|C8ZCQ2|C8ZCQ2_YEAS8, tr|G2WIB8|G2WIB8_YEASK, tr|N1NZK7|N1NZK7_YEASC	0	1	0	0	0	3	0	0	0	72768.6	0	0	0	92060	0	0	0	72768.6	0	0	0	71782.9	0	0	unmatched	MS/MS	unmatched	unmatched	unmatched	MS/MS	unmatched	unmatched		STY:79.9663@NAEMFPS(0.4911)PT(0.4911)PPLVS(0.5181)PT(0.4543)AVIEEENDDS(0.0455)VR;
NAEMFPSPTPPLVSPTAVIEEENDDSVR	NAEMFPS[79.9663]PT[79.9663]PPLVSPTAVIEEENDDSVR	K	E	92	119	28	2,3	7S(79.9663),9T(79.9663)	sp|P36167|SRL3_YEAST	P36167	SRL3_YEAST	SRL3	Protein SRL3	AWRI1631_113120, CENPK1137D_1104, EC1118_1K5_3587g, K7_SRL3, SCRG_04106	tr|A0A8H4C0H2|A0A8H4C0H2_YEASX, tr|A7A050|A7A050_YEAS7, tr|B3LRG5|B3LRG5_YEAS1, tr|B5VMN3|B5VMN3_YEAS6, tr|C7GXB9|C7GXB9_YEAS2, tr|C8ZCQ2|C8ZCQ2_YEAS8, tr|G2WIB8|G2WIB8_YEASK, tr|N1NZK7|N1NZK7_YEASC	3	0	0	0	0	6	5	0	77490.8	17354.5	0	0	0	118542	132181	0	58824.2	52266.5	0	0	0	74559.3	77049.7	0	MS/MS	MBR	unmatched	unmatched	unmatched	MS/MS	MS/MS	unmatched	STY:79.9663@NAEMFPS(0.8849)PT(0.8854)PPLVS(0.1050)PT(0.0856)AVIEEENDDS(0.0391)VR;
NAEMFPSPTPPLVSPTAVIEEENDDSVREFSR	NAEMFPS[79.9663]PT[79.9663]PPLVSPTAVIEEENDDSVREFSR	K	T	92	123	32	3,4	7S(79.9663),9T(79.9663)	sp|P36167|SRL3_YEAST	P36167	SRL3_YEAST	SRL3	Protein SRL3	AWRI1631_113120, CENPK1137D_1104, EC1118_1K5_3587g, K7_SRL3, SCRG_04106	tr|A0A8H4C0H2|A0A8H4C0H2_YEASX, tr|A7A050|A7A050_YEAS7, tr|B3LRG5|B3LRG5_YEAS1, tr|B5VMN3|B5VMN3_YEAS6, tr|C7GXB9|C7GXB9_YEAS2, tr|C8ZCQ2|C8ZCQ2_YEAS8, tr|G2WIB8|G2WIB8_YEASK, tr|N1NZK7|N1NZK7_YEASC	0	5	0	0	0	16	4	1	98922.2	81524.8	0	0	0	465693	557287	50001.9	98922.2	81524.8	0	0	0	449628	557287	50001.9	MBR	MS/MS	unmatched	unmatched	unmatched	MS/MS	MS/MS	MS/MS		STY:79.9663@NAEMFPS(0.7349)PT(0.7435)PPLVS(0.1664)PT(0.1335)AVIEEENDDS(0.0979)VREFS(0.1239)R;
NAEMFPSPTPPLVSPTAVIEEENDDSVR	NAEM[15.9949]FPSPTPPLVSPTAVIEEENDDSVR	K	E	92	119	28	2,3	4M(15.9949)	sp|P36167|SRL3_YEAST	P36167	SRL3_YEAST	SRL3	Protein SRL3	AWRI1631_113120, CENPK1137D_1104, EC1118_1K5_3587g, K7_SRL3, SCRG_04106	tr|A0A8H4C0H2|A0A8H4C0H2_YEASX, tr|A7A050|A7A050_YEAS7, tr|B3LRG5|B3LRG5_YEAS1, tr|B5VMN3|B5VMN3_YEAS6, tr|C7GXB9|C7GXB9_YEAS2, tr|C8ZCQ2|C8ZCQ2_YEAS8, tr|G2WIB8|G2WIB8_YEASK, tr|N1NZK7|N1NZK7_YEASC	0	0	0	1	0	6	6	14	0	0	0	22876.7	0	54217.7	72509.5	239810	0	0	0	22876.7	0	36360	48399.9	162596	unmatched	unmatched	unmatched	MS/MS	unmatched	MS/MS	MS/MS	MS/MS
NAEMFPSPTPPLVSPTAVIEEENDDSVREFSR	NAEM[15.9949]FPSPTPPLVSPTAVIEEENDDSVREFSR	K	T	92	123	32	3	4M(15.9949)	sp|P36167|SRL3_YEAST	P36167	SRL3_YEAST	SRL3	Protein SRL3	AWRI1631_113120, CENPK1137D_1104, EC1118_1K5_3587g, K7_SRL3, SCRG_04106	tr|A0A8H4C0H2|A0A8H4C0H2_YEASX, tr|A7A050|A7A050_YEAS7, tr|B3LRG5|B3LRG5_YEAS1, tr|B5VMN3|B5VMN3_YEAS6, tr|C7GXB9|C7GXB9_YEAS2, tr|C8ZCQ2|C8ZCQ2_YEAS8, tr|G2WIB8|G2WIB8_YEASK, tr|N1NZK7|N1NZK7_YEASC	0	0	0	5	1	9	6	7	0	0	0	88336.7	76756.1	336961	396646	130283	0	0	0	88336.7	76756.1	336961	396646	130283	unmatched	unmatched	unmatched	MS/MS	MS/MS	MS/MS	MS/MS	MS/MS
NAEMFPSPTPPLVSPTAVIEEENDDSVREFSRTLK	NAEM[15.9949]FPSPTPPLVSPTAVIEEENDDSVREFSRTLK	K	S	92	126	35	3	4M(15.9949)	sp|P36167|SRL3_YEAST	P36167	SRL3_YEAST	SRL3	Protein SRL3	AWRI1631_113120, CENPK1137D_1104, EC1118_1K5_3587g, K7_SRL3, SCRG_04106	tr|A0A8H4C0H2|A0A8H4C0H2_YEASX, tr|A7A050|A7A050_YEAS7, tr|B3LRG5|B3LRG5_YEAS1, tr|B5VMN3|B5VMN3_YEAS6, tr|C7GXB9|C7GXB9_YEAS2, tr|C8ZCQ2|C8ZCQ2_YEAS8, tr|G2WIB8|G2WIB8_YEASK, tr|N1NZK7|N1NZK7_YEASC	0	0	0	0	0	2	0	0	0	0	0	0	0	23850.4	0	0	0	0	0	0	0	0	0	0	unmatched	unmatched	unmatched	unmatched	unmatched	MS/MS	unmatched	unmatched
NAEMFPSPTPPLVSPTAVIEEENDDSVREFSR	NAEM[15.9949]FPSPTPPLVSPTAVIEEENDDS[79.9663]VREFSR	K	T	92	123	32	3	26S(79.9663),4M(15.9949)	sp|P36167|SRL3_YEAST	P36167	SRL3_YEAST	SRL3	Protein SRL3	AWRI1631_113120, CENPK1137D_1104, EC1118_1K5_3587g, K7_SRL3, SCRG_04106	tr|A0A8H4C0H2|A0A8H4C0H2_YEASX, tr|A7A050|A7A050_YEAS7, tr|B3LRG5|B3LRG5_YEAS1, tr|B5VMN3|B5VMN3_YEAS6, tr|C7GXB9|C7GXB9_YEAS2, tr|C8ZCQ2|C8ZCQ2_YEAS8, tr|G2WIB8|G2WIB8_YEASK, tr|N1NZK7|N1NZK7_YEASC	0	0	0	0	1	0	0	0	0	0	0	0	0	0	0	0	0	0	0	0	0	0	0	0	unmatched	unmatched	unmatched	unmatched	MS/MS	unmatched	unmatched	unmatched
NAEMFPSPTPPLVSPTAVIEEENDDSVREFSR	NAEM[15.9949]FPSPTPPLVSPTAVIEEENDDS[79.9663]VREFS[79.9663]R	K	T	92	123	32	3	26S(79.9663),31S(79.9663),4M(15.9949)	sp|P36167|SRL3_YEAST	P36167	SRL3_YEAST	SRL3	Protein SRL3	AWRI1631_113120, CENPK1137D_1104, EC1118_1K5_3587g, K7_SRL3, SCRG_04106	tr|A0A8H4C0H2|A0A8H4C0H2_YEASX, tr|A7A050|A7A050_YEAS7, tr|B3LRG5|B3LRG5_YEAS1, tr|B5VMN3|B5VMN3_YEAS6, tr|C7GXB9|C7GXB9_YEAS2, tr|C8ZCQ2|C8ZCQ2_YEAS8, tr|G2WIB8|G2WIB8_YEASK, tr|N1NZK7|N1NZK7_YEASC	0	0	0	0	1	0	0	0	12539.8	0	0	0	107630	54107.8	0	0	12539.8	0	0	0	107630	54107.8	0	0	MBR	unmatched	unmatched	unmatched	MS/MS	MBR	unmatched	unmatched
NAEMFPSPTPPLVSPTAVIEEENDDSVR	NAEM[15.9949]FPSPTPPLVS[79.9663]PTAVIEEENDDSVR	K	E	92	119	28	3	14S(79.9663),4M(15.9949)	sp|P36167|SRL3_YEAST	P36167	SRL3_YEAST	SRL3	Protein SRL3	AWRI1631_113120, CENPK1137D_1104, EC1118_1K5_3587g, K7_SRL3, SCRG_04106	tr|A0A8H4C0H2|A0A8H4C0H2_YEASX, tr|A7A050|A7A050_YEAS7, tr|B3LRG5|B3LRG5_YEAS1, tr|B5VMN3|B5VMN3_YEAS6, tr|C7GXB9|C7GXB9_YEAS2, tr|C8ZCQ2|C8ZCQ2_YEAS8, tr|G2WIB8|G2WIB8_YEASK, tr|N1NZK7|N1NZK7_YEASC	0	2	0	0	0	0	0	0	0	79411	0	0	0	0	0	0	0	0	0	0	0	0	0	0	unmatched	MS/MS	unmatched	unmatched	unmatched	unmatched	unmatched	unmatched		STY:79.9663@NAEMFPS(0.1672)PT(0.1672)PPLVS(0.6299)PT(0.0226)AVIEEENDDS(0.0131)VR;M:15.9949@NAEM(1.0000)FPSPTPPLVSPTAVIEEENDDSVR;
NAEMFPSPTPPLVSPTAVIEEENDDSVR	NAEM[15.9949]FPSPT[79.9663]PPLVSPTAVIEEENDDSVR	K	E	92	119	28	2,3	4M(15.9949),9T(79.9663)	sp|P36167|SRL3_YEAST	P36167	SRL3_YEAST	SRL3	Protein SRL3	AWRI1631_113120, CENPK1137D_1104, EC1118_1K5_3587g, K7_SRL3, SCRG_04106	tr|A0A8H4C0H2|A0A8H4C0H2_YEASX, tr|A7A050|A7A050_YEAS7, tr|B3LRG5|B3LRG5_YEAS1, tr|B5VMN3|B5VMN3_YEAS6, tr|C7GXB9|C7GXB9_YEAS2, tr|C8ZCQ2|C8ZCQ2_YEAS8, tr|G2WIB8|G2WIB8_YEASK, tr|N1NZK7|N1NZK7_YEASC	5	0	15	7	14	12	18	21	105801	94690.6	138875	227152	2.83098e+06	284170	299976	3.09166e+06	105801	94690.6	137827	198621	1.41808e+06	252687	271722	2.5516e+06	MS/MS	MBR	MS/MS	MS/MS	MS/MS	MS/MS	MS/MS	MS/MS	STY:79.9663@NAEMFPS(0.0141)PT(0.9345)PPLVS(0.0183)PT(0.0163)AVIEEENDDS(0.0168)VR;M:15.9949@NAEM(1.0000)FPSPTPPLVSPTAVIEEENDDSVR;
NAEMFPSPTPPLVSPTAVIEEENDDSVREFSR	NAEM[15.9949]FPSPT[79.9663]PPLVSPTAVIEEENDDSVREFSR	K	T	92	123	32	3	4M(15.9949),9T(79.9663)	sp|P36167|SRL3_YEAST	P36167	SRL3_YEAST	SRL3	Protein SRL3	AWRI1631_113120, CENPK1137D_1104, EC1118_1K5_3587g, K7_SRL3, SCRG_04106	tr|A0A8H4C0H2|A0A8H4C0H2_YEASX, tr|A7A050|A7A050_YEAS7, tr|B3LRG5|B3LRG5_YEAS1, tr|B5VMN3|B5VMN3_YEAS6, tr|C7GXB9|C7GXB9_YEAS2, tr|C8ZCQ2|C8ZCQ2_YEAS8, tr|G2WIB8|G2WIB8_YEASK, tr|N1NZK7|N1NZK7_YEASC	0	3	4	11	7	13	7	9	59726.1	61445.9	102241	587284	6.56303e+06	768404	902371	1.12977e+06	59726.1	61445.9	102241	587284	6.56303e+06	768404	902371	1.12977e+06	MBR	MS/MS	MS/MS	MS/MS	MS/MS	MS/MS	MS/MS	MS/MS		STY:79.9663@NAEMFPS(0.0138)PT(0.9314)PPLVS(0.0129)PT(0.0129)AVIEEENDDS(0.0145)VREFS(0.0144)R;M:15.9949@NAEM(1.0000)FPSPTPPLVSPTAVIEEENDDSVREFSR;
NAEMFPSPTPPLVSPTAVIEEENDDSVR	NAEM[15.9949]FPSPT[79.9663]PPLVSPT[79.9663]AVIEEENDDSVR	K	E	92	119	28	3	16T(79.9663),4M(15.9949),9T(79.9663)	sp|P36167|SRL3_YEAST	P36167	SRL3_YEAST	SRL3	Protein SRL3	AWRI1631_113120, CENPK1137D_1104, EC1118_1K5_3587g, K7_SRL3, SCRG_04106	tr|A0A8H4C0H2|A0A8H4C0H2_YEASX, tr|A7A050|A7A050_YEAS7, tr|B3LRG5|B3LRG5_YEAS1, tr|B5VMN3|B5VMN3_YEAS6, tr|C7GXB9|C7GXB9_YEAS2, tr|C8ZCQ2|C8ZCQ2_YEAS8, tr|G2WIB8|G2WIB8_YEASK, tr|N1NZK7|N1NZK7_YEASC	0	0	0	0	1	0	0	0	0	0	0	0	67672.6	0	0	0	0	0	0	0	0	0	0	0	unmatched	unmatched	unmatched	unmatched	MS/MS	unmatched	unmatched	unmatched
NAEMFPSPTPPLVSPTAVIEEENDDSVR	NAEM[15.9949]FPSPT[79.9663]PPLVS[79.9663]PTAVIEEENDDSVR	K	E	92	119	28	3	14S(79.9663),4M(15.9949),9T(79.9663)	sp|P36167|SRL3_YEAST	P36167	SRL3_YEAST	SRL3	Protein SRL3	AWRI1631_113120, CENPK1137D_1104, EC1118_1K5_3587g, K7_SRL3, SCRG_04106	tr|A0A8H4C0H2|A0A8H4C0H2_YEASX, tr|A7A050|A7A050_YEAS7, tr|B3LRG5|B3LRG5_YEAS1, tr|B5VMN3|B5VMN3_YEAS6, tr|C7GXB9|C7GXB9_YEAS2, tr|C8ZCQ2|C8ZCQ2_YEAS8, tr|G2WIB8|G2WIB8_YEASK, tr|N1NZK7|N1NZK7_YEASC	0	0	0	0	3	0	1	0	0	0	0	0	79308.6	0	0	0	0	0	0	0	0	0	0	0	unmatched	unmatched	unmatched	unmatched	MS/MS	unmatched	MS/MS	unmatched
NAEMFPSPTPPLVSPTAVIEEENDDSVREFSR	NAEM[15.9949]FPSPT[79.9663]PPLVS[79.9663]PTAVIEEENDDSVREFSR	K	T	92	123	32	3	14S(79.9663),4M(15.9949),9T(79.9663)	sp|P36167|SRL3_YEAST	P36167	SRL3_YEAST	SRL3	Protein SRL3	AWRI1631_113120, CENPK1137D_1104, EC1118_1K5_3587g, K7_SRL3, SCRG_04106	tr|A0A8H4C0H2|A0A8H4C0H2_YEASX, tr|A7A050|A7A050_YEAS7, tr|B3LRG5|B3LRG5_YEAS1, tr|B5VMN3|B5VMN3_YEAS6, tr|C7GXB9|C7GXB9_YEAS2, tr|C8ZCQ2|C8ZCQ2_YEAS8, tr|G2WIB8|G2WIB8_YEASK, tr|N1NZK7|N1NZK7_YEASC	0	0	0	2	1	0	0	0	0	0	0	33192.7	117030	0	0	0	0	0	0	33192.7	117030	0	0	0	unmatched	unmatched	unmatched	MS/MS	MS/MS	unmatched	unmatched	unmatched
NAEMFPSPTPPLVSPTAVIEEENDDSVR	NAEM[15.9949]FPS[79.9663]PTPPLVSPTAVIEEENDDSVR	K	E	92	119	28	2,3	4M(15.9949),7S(79.9663)	sp|P36167|SRL3_YEAST	P36167	SRL3_YEAST	SRL3	Protein SRL3	AWRI1631_113120, CENPK1137D_1104, EC1118_1K5_3587g, K7_SRL3, SCRG_04106	tr|A0A8H4C0H2|A0A8H4C0H2_YEASX, tr|A7A050|A7A050_YEAS7, tr|B3LRG5|B3LRG5_YEAS1, tr|B5VMN3|B5VMN3_YEAS6, tr|C7GXB9|C7GXB9_YEAS2, tr|C8ZCQ2|C8ZCQ2_YEAS8, tr|G2WIB8|G2WIB8_YEASK, tr|N1NZK7|N1NZK7_YEASC	1	4	1	2	17	6	6	4	36386.7	71231	73179.8	30970.8	3.0846e+06	66185.3	233706	2.71936e+06	36386.7	71231	73179.8	30970.8	2.24841e+06	66185.3	222352	2.5625e+06	MS/MS	MS/MS	MS/MS	MS/MS	MS/MS	MS/MS	MS/MS	MS/MS	STY:79.9663@NAEMFPS(0.3969)PT(0.3969)PPLVS(0.0520)PT(0.1376)AVIEEENDDS(0.0166)VR;M:15.9949@NAEM(1.0000)FPSPTPPLVSPTAVIEEENDDSVR;	STY:79.9663@NAEMFPS(0.6980)PT(0.1139)PPLVS(0.1139)PT(0.0577)AVIEEENDDS(0.0165)VR;M:15.9949@NAEM(1.0000)FPSPTPPLVSPTAVIEEENDDSVR;
NAEMFPSPTPPLVSPTAVIEEENDDSVREFSR	NAEM[15.9949]FPS[79.9663]PTPPLVSPTAVIEEENDDSVREFSR	K	T	92	123	32	3	4M(15.9949),7S(79.9663)	sp|P36167|SRL3_YEAST	P36167	SRL3_YEAST	SRL3	Protein SRL3	AWRI1631_113120, CENPK1137D_1104, EC1118_1K5_3587g, K7_SRL3, SCRG_04106	tr|A0A8H4C0H2|A0A8H4C0H2_YEASX, tr|A7A050|A7A050_YEAS7, tr|B3LRG5|B3LRG5_YEAS1, tr|B5VMN3|B5VMN3_YEAS6, tr|C7GXB9|C7GXB9_YEAS2, tr|C8ZCQ2|C8ZCQ2_YEAS8, tr|G2WIB8|G2WIB8_YEASK, tr|N1NZK7|N1NZK7_YEASC	0	0	1	0	4	3	1	1	0	0	87757.3	0	6.71288e+06	658526	749253	269659	0	0	87757.3	0	6.71288e+06	658526	749253	269659	unmatched	unmatched	MS/MS	unmatched	MS/MS	MS/MS	MS/MS	MS/MS
NAEMFPSPTPPLVSPTAVIEEENDDSVR	NAEM[15.9949]FPS[79.9663]PTPPLVS[79.9663]PTAVIEEENDDSVR	K	E	92	119	28	3	14S(79.9663),4M(15.9949),7S(79.9663)	sp|P36167|SRL3_YEAST	P36167	SRL3_YEAST	SRL3	Protein SRL3	AWRI1631_113120, CENPK1137D_1104, EC1118_1K5_3587g, K7_SRL3, SCRG_04106	tr|A0A8H4C0H2|A0A8H4C0H2_YEASX, tr|A7A050|A7A050_YEAS7, tr|B3LRG5|B3LRG5_YEAS1, tr|B5VMN3|B5VMN3_YEAS6, tr|C7GXB9|C7GXB9_YEAS2, tr|C8ZCQ2|C8ZCQ2_YEAS8, tr|G2WIB8|G2WIB8_YEASK, tr|N1NZK7|N1NZK7_YEASC	0	0	0	0	4	1	0	0	0	0	0	0	107618	0	0	0	0	0	0	0	0	0	0	0	unmatched	unmatched	unmatched	unmatched	MS/MS	MS/MS	unmatched	unmatched
NAEMFPSPTPPLVSPTAVIEEENDDSVR	NAEM[15.9949]FPS[79.9663]PT[79.9663]PPLVSPTAVIEEENDDSVR	K	E	92	119	28	3	4M(15.9949),7S(79.9663),9T(79.9663)	sp|P36167|SRL3_YEAST	P36167	SRL3_YEAST	SRL3	Protein SRL3	AWRI1631_113120, CENPK1137D_1104, EC1118_1K5_3587g, K7_SRL3, SCRG_04106	tr|A0A8H4C0H2|A0A8H4C0H2_YEASX, tr|A7A050|A7A050_YEAS7, tr|B3LRG5|B3LRG5_YEAS1, tr|B5VMN3|B5VMN3_YEAS6, tr|C7GXB9|C7GXB9_YEAS2, tr|C8ZCQ2|C8ZCQ2_YEAS8, tr|G2WIB8|G2WIB8_YEASK, tr|N1NZK7|N1NZK7_YEASC	0	0	0	0	42	0	1	0	0	0	0	0	92794.3	0	0	0	0	0	0	0	0	0	0	0	unmatched	unmatched	unmatched	unmatched	MS/MS	unmatched	MS/MS	unmatched
NAEMFPSPTPPLVSPTAVIEEENDDSVREFSR	NAEM[15.9949]FPS[79.9663]PT[79.9663]PPLVSPTAVIEEENDDSVREFSR	K	T	92	123	32	3	4M(15.9949),7S(79.9663),9T(79.9663)	sp|P36167|SRL3_YEAST	P36167	SRL3_YEAST	SRL3	Protein SRL3	AWRI1631_113120, CENPK1137D_1104, EC1118_1K5_3587g, K7_SRL3, SCRG_04106	tr|A0A8H4C0H2|A0A8H4C0H2_YEASX, tr|A7A050|A7A050_YEAS7, tr|B3LRG5|B3LRG5_YEAS1, tr|B5VMN3|B5VMN3_YEAS6, tr|C7GXB9|C7GXB9_YEAS2, tr|C8ZCQ2|C8ZCQ2_YEAS8, tr|G2WIB8|G2WIB8_YEASK, tr|N1NZK7|N1NZK7_YEASC	0	0	0	0	5	6	2	0	0	0	0	0	257724	54975	58022.1	0	0	0	0	0	257724	54975	58022.1	0	unmatched	unmatched	unmatched	unmatched	MS/MS	MS/MS	MS/MS	unmatched
RCHSLDESK	RC[57.0215]HS[79.9663]LDESK	R	K	169	177	9	3	2C(57.0215),4S(79.9663)	sp|P36167|SRL3_YEAST	P36167	SRL3_YEAST	SRL3	Protein SRL3	AWRI1631_113120, CENPK1137D_1104, EC1118_1K5_3587g, K7_SRL3, SCRG_04106	tr|A0A8H4C0H2|A0A8H4C0H2_YEASX, tr|A7A050|A7A050_YEAS7, tr|B3LRG5|B3LRG5_YEAS1, tr|B5VMN3|B5VMN3_YEAS6, tr|C7GXB9|C7GXB9_YEAS2, tr|C8ZCQ2|C8ZCQ2_YEAS8, tr|G2WIB8|G2WIB8_YEASK, tr|N1NZK7|N1NZK7_YEASC	0	0	0	0	0	0	1	0	0	0	0	0	0	0	2034.53	0	0	0	0	0	0	0	0	0	unmatched	unmatched	unmatched	unmatched	unmatched	unmatched	MS/MS	unmatched
RTQSTQENSLQEVVAIDTLLK	RTQSTQENSLQEVVAIDTLLK	R	M	221	241	21	2,3		sp|P36167|SRL3_YEAST	P36167	SRL3_YEAST	SRL3	Protein SRL3	AWRI1631_113120, CENPK1137D_1104, EC1118_1K5_3587g, K7_SRL3, SCRG_04106	tr|A0A8H4C0H2|A0A8H4C0H2_YEASX, tr|A7A050|A7A050_YEAS7, tr|B3LRG5|B3LRG5_YEAS1, tr|B5VMN3|B5VMN3_YEAS6, tr|C8ZCQ2|C8ZCQ2_YEAS8, tr|G2WIB8|G2WIB8_YEASK, tr|N1NZK7|N1NZK7_YEASC	2	3	0	1	0	11	8	6	69752.7	63287.6	0	29038.1	0	400899	438083	283281	45173.6	40240.6	0	29038.1	0	258631	283370	184708	MS/MS	MS/MS	unmatched	MS/MS	unmatched	MS/MS	MS/MS	MS/MS
RTQSTQENSLQEVVAIDTLLK	RTQSTQENS[79.9663]LQEVVAIDTLLK	R	M	221	241	21	2,3	9S(79.9663)	sp|P36167|SRL3_YEAST	P36167	SRL3_YEAST	SRL3	Protein SRL3	AWRI1631_113120, CENPK1137D_1104, EC1118_1K5_3587g, K7_SRL3, SCRG_04106	tr|A0A8H4C0H2|A0A8H4C0H2_YEASX, tr|A7A050|A7A050_YEAS7, tr|B3LRG5|B3LRG5_YEAS1, tr|B5VMN3|B5VMN3_YEAS6, tr|C8ZCQ2|C8ZCQ2_YEAS8, tr|G2WIB8|G2WIB8_YEASK, tr|N1NZK7|N1NZK7_YEASC	0	3	0	0	0	1	0	0	92466.1	80594.4	0	0	0	70152.3	0	0	92466.1	80594.4	0	0	0	70152.3	0	0	MBR	MS/MS	unmatched	unmatched	unmatched	MS/MS	unmatched	unmatched		STY:79.9663@RT(0.0244)QS(0.0291)T(0.0291)QENS(0.8904)LQEVVAIDT(0.0271)LLK;
RTQSTQENSLQEVVAIDTLLK	RTQST[79.9663]QENSLQEVVAIDTLLK	R	M	221	241	21	2,3	5T(79.9663)	sp|P36167|SRL3_YEAST	P36167	SRL3_YEAST	SRL3	Protein SRL3	AWRI1631_113120, CENPK1137D_1104, EC1118_1K5_3587g, K7_SRL3, SCRG_04106	tr|A0A8H4C0H2|A0A8H4C0H2_YEASX, tr|A7A050|A7A050_YEAS7, tr|B3LRG5|B3LRG5_YEAS1, tr|B5VMN3|B5VMN3_YEAS6, tr|C8ZCQ2|C8ZCQ2_YEAS8, tr|G2WIB8|G2WIB8_YEASK, tr|N1NZK7|N1NZK7_YEASC	0	2	1	0	0	7	1	3	663399	2384719	72581.6	0	1.46387e+06	3747809	791937	2446079	1.00749e+06	3.62161e+06	110228	0	2.22314e+06	2.16671e+06	1.20269e+06	266939	MBR	MS/MS	MS/MS	unmatched	MBR	MS/MS	MS/MS	MS/MS		STY:79.9663@RT(0.0207)QS(0.0338)T(0.8802)QENS(0.0458)LQEVVAIDT(0.0195)LLK;
RTQSTQENSLQEVVAIDTLLK	RTQS[79.9663]TQENSLQEVVAIDTLLK	R	M	221	241	21	2,3	4S(79.9663)	sp|P36167|SRL3_YEAST	P36167	SRL3_YEAST	SRL3	Protein SRL3	AWRI1631_113120, CENPK1137D_1104, EC1118_1K5_3587g, K7_SRL3, SCRG_04106	tr|A0A8H4C0H2|A0A8H4C0H2_YEASX, tr|A7A050|A7A050_YEAS7, tr|B3LRG5|B3LRG5_YEAS1, tr|B5VMN3|B5VMN3_YEAS6, tr|C8ZCQ2|C8ZCQ2_YEAS8, tr|G2WIB8|G2WIB8_YEASK, tr|N1NZK7|N1NZK7_YEASC	18	21	4	5	11	22	20	15	5282543	4848826	124820	453542	4207875	3.75012e+06	4.19241e+06	4.853e+06	3110801	2.85585e+06	71912.8	217124	2.44668e+06	2.20367e+06	2.46132e+06	2.85585e+06	MS/MS	MS/MS	MS/MS	MS/MS	MS/MS	MS/MS	MS/MS	MS/MS	STY:79.9663@RT(0.0164)QS(0.9337)T(0.0233)QENS(0.0136)LQEVVAIDT(0.0129)LLK;	STY:79.9663@RT(0.0213)QS(0.9177)T(0.0289)QENS(0.0163)LQEVVAIDT(0.0159)LLK;
RTQSTQENSLQEVVAIDTLLK	RT[79.9663]QSTQENSLQEVVAIDTLLK	R	M	221	241	21	2,3	2T(79.9663)	sp|P36167|SRL3_YEAST	P36167	SRL3_YEAST	SRL3	Protein SRL3	AWRI1631_113120, CENPK1137D_1104, EC1118_1K5_3587g, K7_SRL3, SCRG_04106	tr|A0A8H4C0H2|A0A8H4C0H2_YEASX, tr|A7A050|A7A050_YEAS7, tr|B3LRG5|B3LRG5_YEAS1, tr|B5VMN3|B5VMN3_YEAS6, tr|C8ZCQ2|C8ZCQ2_YEAS8, tr|G2WIB8|G2WIB8_YEASK, tr|N1NZK7|N1NZK7_YEASC	5	7	1	6	7	7	8	3	3.09494e+06	4799139	92722.3	428863	4152209	2.99928e+06	4201058	2.87149e+06	1.03307e+06	3.2518e+06	151428	279551	2.71904e+06	1.84814e+06	2795929	1.83909e+06	MS/MS	MS/MS	MS/MS	MS/MS	MS/MS	MS/MS	MS/MS	MS/MS	STY:79.9663@RT(0.3284)QS(0.3284)T(0.3284)QENS(0.0071)LQEVVAIDT(0.0076)LLK;	STY:79.9663@RT(0.9039)QS(0.0349)T(0.0214)QENS(0.0225)LQEVVAIDT(0.0174)LLK;
SKNAEMFPSPTPPLVSPTAVIEEENDDSVR	SKNAEMFPSPTPPLVSPTAVIEEENDDSVR	R	E	90	119	30	3,4		sp|P36167|SRL3_YEAST	P36167	SRL3_YEAST	SRL3	Protein SRL3	AWRI1631_113120, CENPK1137D_1104, EC1118_1K5_3587g, K7_SRL3, SCRG_04106	tr|A0A8H4C0H2|A0A8H4C0H2_YEASX, tr|A7A050|A7A050_YEAS7, tr|B3LRG5|B3LRG5_YEAS1, tr|B5VMN3|B5VMN3_YEAS6, tr|C7GXB9|C7GXB9_YEAS2, tr|C8ZCQ2|C8ZCQ2_YEAS8, tr|G2WIB8|G2WIB8_YEASK, tr|N1NZK7|N1NZK7_YEASC	0	0	0	5	0	4	4	11	0	0	0	55138.7	0	151214	182746	2.24409e+06	0	0	0	55138.7	0	151214	182746	2.20329e+06	unmatched	unmatched	unmatched	MS/MS	unmatched	MS/MS	MS/MS	MS/MS
SKNAEMFPSPTPPLVSPTAVIEEENDDSVREFSR	SKNAEMFPSPTPPLVSPTAVIEEENDDSVREFSR	R	T	90	123	34	3,4		sp|P36167|SRL3_YEAST	P36167	SRL3_YEAST	SRL3	Protein SRL3	AWRI1631_113120, CENPK1137D_1104, EC1118_1K5_3587g, K7_SRL3, SCRG_04106	tr|A0A8H4C0H2|A0A8H4C0H2_YEASX, tr|A7A050|A7A050_YEAS7, tr|B3LRG5|B3LRG5_YEAS1, tr|B5VMN3|B5VMN3_YEAS6, tr|C7GXB9|C7GXB9_YEAS2, tr|C8ZCQ2|C8ZCQ2_YEAS8, tr|G2WIB8|G2WIB8_YEASK, tr|N1NZK7|N1NZK7_YEASC	0	0	0	3	0	20	19	10	0	0	0	27207	0	894072	911737	387735	0	0	0	27207	0	741043	911737	316752	unmatched	unmatched	unmatched	MS/MS	unmatched	MS/MS	MS/MS	MS/MS
SKNAEMFPSPTPPLVSPTAVIEEENDDSVR	SKNAEMFPSPTPPLVS[79.9663]PTAVIEEENDDSVR	R	E	90	119	30	4	16S(79.9663)	sp|P36167|SRL3_YEAST	P36167	SRL3_YEAST	SRL3	Protein SRL3	AWRI1631_113120, CENPK1137D_1104, EC1118_1K5_3587g, K7_SRL3, SCRG_04106	tr|A0A8H4C0H2|A0A8H4C0H2_YEASX, tr|A7A050|A7A050_YEAS7, tr|B3LRG5|B3LRG5_YEAS1, tr|B5VMN3|B5VMN3_YEAS6, tr|C7GXB9|C7GXB9_YEAS2, tr|C8ZCQ2|C8ZCQ2_YEAS8, tr|G2WIB8|G2WIB8_YEASK, tr|N1NZK7|N1NZK7_YEASC	0	0	0	0	0	0	0	1	0	0	0	0	0	0	0	91266.1	0	0	0	0	0	0	0	0	unmatched	unmatched	unmatched	unmatched	unmatched	unmatched	unmatched	MS/MS
SKNAEMFPSPTPPLVSPTAVIEEENDDSVREFSR	SKNAEMFPSPTPPLVS[79.9663]PT[79.9663]AVIEEENDDSVREFSR	R	T	90	123	34	3	16S(79.9663),18T(79.9663)	sp|P36167|SRL3_YEAST	P36167	SRL3_YEAST	SRL3	Protein SRL3	AWRI1631_113120, CENPK1137D_1104, EC1118_1K5_3587g, K7_SRL3, SCRG_04106	tr|A0A8H4C0H2|A0A8H4C0H2_YEASX, tr|A7A050|A7A050_YEAS7, tr|B3LRG5|B3LRG5_YEAS1, tr|B5VMN3|B5VMN3_YEAS6, tr|C7GXB9|C7GXB9_YEAS2, tr|C8ZCQ2|C8ZCQ2_YEAS8, tr|G2WIB8|G2WIB8_YEASK, tr|N1NZK7|N1NZK7_YEASC	0	0	0	0	0	0	2	0	40824.6	0	0	0	0	0	665311	0	40824.6	0	0	0	0	0	665311	0	MBR	unmatched	unmatched	unmatched	unmatched	unmatched	MS/MS	unmatched
SKNAEMFPSPTPPLVSPTAVIEEENDDSVR	SKNAEMFPSPT[79.9663]PPLVSPTAVIEEENDDSVR	R	E	90	119	30	2,3	11T(79.9663)	sp|P36167|SRL3_YEAST	P36167	SRL3_YEAST	SRL3	Protein SRL3	AWRI1631_113120, CENPK1137D_1104, EC1118_1K5_3587g, K7_SRL3, SCRG_04106	tr|A0A8H4C0H2|A0A8H4C0H2_YEASX, tr|A7A050|A7A050_YEAS7, tr|B3LRG5|B3LRG5_YEAS1, tr|B5VMN3|B5VMN3_YEAS6, tr|C7GXB9|C7GXB9_YEAS2, tr|C8ZCQ2|C8ZCQ2_YEAS8, tr|G2WIB8|G2WIB8_YEASK, tr|N1NZK7|N1NZK7_YEASC	1	2	0	8	0	8	4	17	44730.4	28392.8	0	162918	0	620663	747567	10730070	44730.4	28392.8	0	162918	0	620663	747567	10653488	MS/MS	MS/MS	unmatched	MS/MS	unmatched	MS/MS	MS/MS	MS/MS	STY:79.9663@S(0.0106)KNAEMFPS(0.0166)PT(0.9408)PPLVS(0.0111)PT(0.0106)AVIEEENDDS(0.0103)VR;	STY:79.9663@S(0.0129)KNAEMFPS(0.0178)PT(0.9296)PPLVS(0.0130)PT(0.0129)AVIEEENDDS(0.0138)VR;
SKNAEMFPSPTPPLVSPTAVIEEENDDSVREFSR	SKNAEMFPSPT[79.9663]PPLVSPTAVIEEENDDSVREFSR	R	T	90	123	34	3,4	11T(79.9663)	sp|P36167|SRL3_YEAST	P36167	SRL3_YEAST	SRL3	Protein SRL3	AWRI1631_113120, CENPK1137D_1104, EC1118_1K5_3587g, K7_SRL3, SCRG_04106	tr|A0A8H4C0H2|A0A8H4C0H2_YEASX, tr|A7A050|A7A050_YEAS7, tr|B3LRG5|B3LRG5_YEAS1, tr|B5VMN3|B5VMN3_YEAS6, tr|C7GXB9|C7GXB9_YEAS2, tr|C8ZCQ2|C8ZCQ2_YEAS8, tr|G2WIB8|G2WIB8_YEASK, tr|N1NZK7|N1NZK7_YEASC	2	1	0	10	0	38	31	25	59850.6	58895.9	0	242674	0	3.96498e+06	4861989	2748140	59850.6	58895.9	0	166335	0	2.82986e+06	3.47593e+06	1.84461e+06	MS/MS	MS/MS	unmatched	MS/MS	unmatched	MS/MS	MS/MS	MS/MS	STY:79.9663@S(0.0118)KNAEMFPS(0.0143)PT(0.9330)PPLVS(0.0106)PT(0.0102)AVIEEENDDS(0.0100)VREFS(0.0100)R;	STY:79.9663@S(0.0105)KNAEMFPS(0.0142)PT(0.9078)PPLVS(0.0160)PT(0.0135)AVIEEENDDS(0.0192)VREFS(0.0188)R;
SKNAEMFPSPTPPLVSPTAVIEEENDDSVR	SKNAEMFPSPT[79.9663]PPLVS[79.9663]PTAVIEEENDDSVR	R	E	90	119	30	3	11T(79.9663),16S(79.9663)	sp|P36167|SRL3_YEAST	P36167	SRL3_YEAST	SRL3	Protein SRL3	AWRI1631_113120, CENPK1137D_1104, EC1118_1K5_3587g, K7_SRL3, SCRG_04106	tr|A0A8H4C0H2|A0A8H4C0H2_YEASX, tr|A7A050|A7A050_YEAS7, tr|B3LRG5|B3LRG5_YEAS1, tr|B5VMN3|B5VMN3_YEAS6, tr|C7GXB9|C7GXB9_YEAS2, tr|C8ZCQ2|C8ZCQ2_YEAS8, tr|G2WIB8|G2WIB8_YEASK, tr|N1NZK7|N1NZK7_YEASC	0	0	0	0	0	1	0	1	0	0	0	0	0	37536.4	226612	112262	0	0	0	0	0	37536.4	226612	112262	unmatched	unmatched	unmatched	unmatched	unmatched	MS/MS	MBR	MS/MS
SKNAEMFPSPTPPLVSPTAVIEEENDDSVREFSR	SKNAEMFPSPT[79.9663]PPLVS[79.9663]PTAVIEEENDDSVREFSR	R	T	90	123	34	3	11T(79.9663),16S(79.9663)	sp|P36167|SRL3_YEAST	P36167	SRL3_YEAST	SRL3	Protein SRL3	AWRI1631_113120, CENPK1137D_1104, EC1118_1K5_3587g, K7_SRL3, SCRG_04106	tr|A0A8H4C0H2|A0A8H4C0H2_YEASX, tr|A7A050|A7A050_YEAS7, tr|B3LRG5|B3LRG5_YEAS1, tr|B5VMN3|B5VMN3_YEAS6, tr|C7GXB9|C7GXB9_YEAS2, tr|C8ZCQ2|C8ZCQ2_YEAS8, tr|G2WIB8|G2WIB8_YEASK, tr|N1NZK7|N1NZK7_YEASC	0	0	0	0	0	1	0	0	49193.9	0	0	0	0	473752	0	0	49193.9	0	0	0	0	473752	0	0	MBR	unmatched	unmatched	unmatched	unmatched	MS/MS	unmatched	unmatched
SKNAEMFPSPTPPLVSPTAVIEEENDDSVR	SKNAEMFPS[79.9663]PTPPLVSPTAVIEEENDDSVR	R	E	90	119	30	3	9S(79.9663)	sp|P36167|SRL3_YEAST	P36167	SRL3_YEAST	SRL3	Protein SRL3	AWRI1631_113120, CENPK1137D_1104, EC1118_1K5_3587g, K7_SRL3, SCRG_04106	tr|A0A8H4C0H2|A0A8H4C0H2_YEASX, tr|A7A050|A7A050_YEAS7, tr|B3LRG5|B3LRG5_YEAS1, tr|B5VMN3|B5VMN3_YEAS6, tr|C7GXB9|C7GXB9_YEAS2, tr|C8ZCQ2|C8ZCQ2_YEAS8, tr|G2WIB8|G2WIB8_YEASK, tr|N1NZK7|N1NZK7_YEASC	1	0	0	0	0	1	5	4	62910.4	63015.3	0	0	0	498380	743985	4684613	62910.4	63015.3	0	0	0	498380	743985	4684613	MS/MS	MBR	unmatched	unmatched	unmatched	MS/MS	MS/MS	MS/MS	STY:79.9663@S(0.0330)KNAEMFPS(0.4684)PT(0.4684)PPLVS(0.0113)PT(0.0101)AVIEEENDDS(0.0088)VR;
SKNAEMFPSPTPPLVSPTAVIEEENDDSVREFSR	SKNAEMFPS[79.9663]PTPPLVSPTAVIEEENDDSVREFSR	R	T	90	123	34	3,4	9S(79.9663)	sp|P36167|SRL3_YEAST	P36167	SRL3_YEAST	SRL3	Protein SRL3	AWRI1631_113120, CENPK1137D_1104, EC1118_1K5_3587g, K7_SRL3, SCRG_04106	tr|A0A8H4C0H2|A0A8H4C0H2_YEASX, tr|A7A050|A7A050_YEAS7, tr|B3LRG5|B3LRG5_YEAS1, tr|B5VMN3|B5VMN3_YEAS6, tr|C7GXB9|C7GXB9_YEAS2, tr|C8ZCQ2|C8ZCQ2_YEAS8, tr|G2WIB8|G2WIB8_YEASK, tr|N1NZK7|N1NZK7_YEASC	0	3	0	3	0	12	4	7	0	84155.4	0	72251.1	0	3.77414e+06	2006747	1.74935e+06	0	52118.1	0	45616.8	0	2.27794e+06	2.7144e+06	899723	unmatched	MS/MS	unmatched	MS/MS	unmatched	MS/MS	MS/MS	MS/MS		STY:79.9663@S(0.0140)KNAEMFPS(0.9151)PT(0.0237)PPLVS(0.0115)PT(0.0115)AVIEEENDDS(0.0121)VREFS(0.0121)R;
SKNAEMFPSPTPPLVSPTAVIEEENDDSVREFSR	SKNAEMFPS[79.9663]PTPPLVSPTAVIEEENDDS[79.9663]VREFSR	R	T	90	123	34	3	28S(79.9663),9S(79.9663)	sp|P36167|SRL3_YEAST	P36167	SRL3_YEAST	SRL3	Protein SRL3	AWRI1631_113120, CENPK1137D_1104, EC1118_1K5_3587g, K7_SRL3, SCRG_04106	tr|A0A8H4C0H2|A0A8H4C0H2_YEASX, tr|A7A050|A7A050_YEAS7, tr|B3LRG5|B3LRG5_YEAS1, tr|B5VMN3|B5VMN3_YEAS6, tr|C7GXB9|C7GXB9_YEAS2, tr|C8ZCQ2|C8ZCQ2_YEAS8, tr|G2WIB8|G2WIB8_YEASK, tr|N1NZK7|N1NZK7_YEASC	0	0	0	0	0	0	0	1	0	0	0	0	0	0	0	53056.8	0	0	0	0	0	0	0	0	unmatched	unmatched	unmatched	unmatched	unmatched	unmatched	unmatched	MS/MS
SKNAEMFPSPTPPLVSPTAVIEEENDDSVR	SKNAEMFPS[79.9663]PTPPLVS[79.9663]PTAVIEEENDDSVR	R	E	90	119	30	3	16S(79.9663),9S(79.9663)	sp|P36167|SRL3_YEAST	P36167	SRL3_YEAST	SRL3	Protein SRL3	AWRI1631_113120, CENPK1137D_1104, EC1118_1K5_3587g, K7_SRL3, SCRG_04106	tr|A0A8H4C0H2|A0A8H4C0H2_YEASX, tr|A7A050|A7A050_YEAS7, tr|B3LRG5|B3LRG5_YEAS1, tr|B5VMN3|B5VMN3_YEAS6, tr|C7GXB9|C7GXB9_YEAS2, tr|C8ZCQ2|C8ZCQ2_YEAS8, tr|G2WIB8|G2WIB8_YEASK, tr|N1NZK7|N1NZK7_YEASC	0	0	0	0	0	0	0	1	0	0	0	0	0	0	0	79307.5	0	0	0	0	0	0	0	0	unmatched	unmatched	unmatched	unmatched	unmatched	unmatched	unmatched	MS/MS
SKNAEMFPSPTPPLVSPTAVIEEENDDSVR	SKNAEMFPS[79.9663]PT[79.9663]PPLVSPTAVIEEENDDSVR	R	E	90	119	30	3	11T(79.9663),9S(79.9663)	sp|P36167|SRL3_YEAST	P36167	SRL3_YEAST	SRL3	Protein SRL3	AWRI1631_113120, CENPK1137D_1104, EC1118_1K5_3587g, K7_SRL3, SCRG_04106	tr|A0A8H4C0H2|A0A8H4C0H2_YEASX, tr|A7A050|A7A050_YEAS7, tr|B3LRG5|B3LRG5_YEAS1, tr|B5VMN3|B5VMN3_YEAS6, tr|C7GXB9|C7GXB9_YEAS2, tr|C8ZCQ2|C8ZCQ2_YEAS8, tr|G2WIB8|G2WIB8_YEASK, tr|N1NZK7|N1NZK7_YEASC	2	3	0	0	0	9	6	4	60920.3	53357	0	0	0	195920	276474	78194.6	60920.3	53357	0	0	0	195920	276474	78194.6	MS/MS	MS/MS	unmatched	unmatched	unmatched	MS/MS	MS/MS	MS/MS	STY:79.9663@S(0.0807)KNAEMFPS(0.9160)PT(0.9160)PPLVS(0.0314)PT(0.0294)AVIEEENDDS(0.0265)VR;	STY:79.9663@S(0.0340)KNAEMFPS(0.9307)PT(0.9316)PPLVS(0.0362)PT(0.0362)AVIEEENDDS(0.0314)VR;
SKNAEMFPSPTPPLVSPTAVIEEENDDSVREFSR	SKNAEMFPS[79.9663]PT[79.9663]PPLVSPTAVIEEENDDSVREFSR	R	T	90	123	34	3,4	11T(79.9663),9S(79.9663)	sp|P36167|SRL3_YEAST	P36167	SRL3_YEAST	SRL3	Protein SRL3	AWRI1631_113120, CENPK1137D_1104, EC1118_1K5_3587g, K7_SRL3, SCRG_04106	tr|A0A8H4C0H2|A0A8H4C0H2_YEASX, tr|A7A050|A7A050_YEAS7, tr|B3LRG5|B3LRG5_YEAS1, tr|B5VMN3|B5VMN3_YEAS6, tr|C7GXB9|C7GXB9_YEAS2, tr|C8ZCQ2|C8ZCQ2_YEAS8, tr|G2WIB8|G2WIB8_YEASK, tr|N1NZK7|N1NZK7_YEASC	0	0	0	0	0	38	16	7	48015.1	35882.5	0	0	0	845852	1.05908e+06	144608	48015.1	35882.5	0	0	0	547464	686176	93829.1	MBR	MBR	unmatched	unmatched	unmatched	MS/MS	MS/MS	MS/MS
SKNAEMFPSPTPPLVSPTAVIEEENDDSVR	SKNAEM[15.9949]FPSPTPPLVSPTAVIEEENDDSVR	R	E	90	119	30	3,4	6M(15.9949)	sp|P36167|SRL3_YEAST	P36167	SRL3_YEAST	SRL3	Protein SRL3	AWRI1631_113120, CENPK1137D_1104, EC1118_1K5_3587g, K7_SRL3, SCRG_04106	tr|A0A8H4C0H2|A0A8H4C0H2_YEASX, tr|A7A050|A7A050_YEAS7, tr|B3LRG5|B3LRG5_YEAS1, tr|B5VMN3|B5VMN3_YEAS6, tr|C7GXB9|C7GXB9_YEAS2, tr|C8ZCQ2|C8ZCQ2_YEAS8, tr|G2WIB8|G2WIB8_YEASK, tr|N1NZK7|N1NZK7_YEASC	0	0	0	8	0	1	2	9	0	0	0	200077	0	43868.1	54862.5	1.8389e+06	0	0	0	200077	0	43868.1	54862.5	1.79089e+06	unmatched	unmatched	unmatched	MS/MS	unmatched	MS/MS	MS/MS	MS/MS
SKNAEMFPSPTPPLVSPTAVIEEENDDSVREFSR	SKNAEM[15.9949]FPSPTPPLVSPTAVIEEENDDSVREFSR	R	T	90	123	34	3,4	6M(15.9949)	sp|P36167|SRL3_YEAST	P36167	SRL3_YEAST	SRL3	Protein SRL3	AWRI1631_113120, CENPK1137D_1104, EC1118_1K5_3587g, K7_SRL3, SCRG_04106	tr|A0A8H4C0H2|A0A8H4C0H2_YEASX, tr|A7A050|A7A050_YEAS7, tr|B3LRG5|B3LRG5_YEAS1, tr|B5VMN3|B5VMN3_YEAS6, tr|C7GXB9|C7GXB9_YEAS2, tr|C8ZCQ2|C8ZCQ2_YEAS8, tr|G2WIB8|G2WIB8_YEASK, tr|N1NZK7|N1NZK7_YEASC	0	0	0	7	4	10	10	7	0	0	0	59012.6	59180.7	209120	252351	248539	0	0	0	59012.6	59180.7	157882	188023	191136	unmatched	unmatched	unmatched	MS/MS	MS/MS	MS/MS	MS/MS	MS/MS
SKNAEMFPSPTPPLVSPTAVIEEENDDSVR	SKNAEM[15.9949]FPSPTPPLVSPT[79.9663]AVIEEENDDSVR	R	E	90	119	30	4	18T(79.9663),6M(15.9949)	sp|P36167|SRL3_YEAST	P36167	SRL3_YEAST	SRL3	Protein SRL3	AWRI1631_113120, CENPK1137D_1104, EC1118_1K5_3587g, K7_SRL3, SCRG_04106	tr|A0A8H4C0H2|A0A8H4C0H2_YEASX, tr|A7A050|A7A050_YEAS7, tr|B3LRG5|B3LRG5_YEAS1, tr|B5VMN3|B5VMN3_YEAS6, tr|C7GXB9|C7GXB9_YEAS2, tr|C8ZCQ2|C8ZCQ2_YEAS8, tr|G2WIB8|G2WIB8_YEASK, tr|N1NZK7|N1NZK7_YEASC	0	0	0	0	0	0	0	1	0	0	0	0	0	0	0	113987	0	0	0	0	0	0	0	0	unmatched	unmatched	unmatched	unmatched	unmatched	unmatched	unmatched	MS/MS
SKNAEMFPSPTPPLVSPTAVIEEENDDSVREFSR	SKNAEM[15.9949]FPSPTPPLVS[79.9663]PTAVIEEENDDSVREFSR	R	T	90	123	34	3	16S(79.9663),6M(15.9949)	sp|P36167|SRL3_YEAST	P36167	SRL3_YEAST	SRL3	Protein SRL3	AWRI1631_113120, CENPK1137D_1104, EC1118_1K5_3587g, K7_SRL3, SCRG_04106	tr|A0A8H4C0H2|A0A8H4C0H2_YEASX, tr|A7A050|A7A050_YEAS7, tr|B3LRG5|B3LRG5_YEAS1, tr|B5VMN3|B5VMN3_YEAS6, tr|C7GXB9|C7GXB9_YEAS2, tr|C8ZCQ2|C8ZCQ2_YEAS8, tr|G2WIB8|G2WIB8_YEASK, tr|N1NZK7|N1NZK7_YEASC	0	0	0	0	0	1	0	0	0	0	0	0	4.10429e+06	244402	379513	0	0	0	0	0	4.10429e+06	244402	379513	0	unmatched	unmatched	unmatched	unmatched	MBR	MS/MS	MBR	unmatched
SKNAEMFPSPTPPLVSPTAVIEEENDDSVR	SKNAEM[15.9949]FPSPT[79.9663]PPLVSPTAVIEEENDDSVR	R	E	90	119	30	2,3,4	11T(79.9663),6M(15.9949)	sp|P36167|SRL3_YEAST	P36167	SRL3_YEAST	SRL3	Protein SRL3	AWRI1631_113120, CENPK1137D_1104, EC1118_1K5_3587g, K7_SRL3, SCRG_04106	tr|A0A8H4C0H2|A0A8H4C0H2_YEASX, tr|A7A050|A7A050_YEAS7, tr|B3LRG5|B3LRG5_YEAS1, tr|B5VMN3|B5VMN3_YEAS6, tr|C7GXB9|C7GXB9_YEAS2, tr|C8ZCQ2|C8ZCQ2_YEAS8, tr|G2WIB8|G2WIB8_YEASK, tr|N1NZK7|N1NZK7_YEASC	0	0	3	6	3	8	5	18	0	0	40245.5	331783	141820	127347	142032	6.79824e+06	0	0	40245.5	331783	141820	127347	142032	6639110	unmatched	unmatched	MS/MS	MS/MS	MS/MS	MS/MS	MS/MS	MS/MS
SKNAEMFPSPTPPLVSPTAVIEEENDDSVREFSR	SKNAEM[15.9949]FPSPT[79.9663]PPLVSPTAVIEEENDDSVREFSR	R	T	90	123	34	3,4	11T(79.9663),6M(15.9949)	sp|P36167|SRL3_YEAST	P36167	SRL3_YEAST	SRL3	Protein SRL3	AWRI1631_113120, CENPK1137D_1104, EC1118_1K5_3587g, K7_SRL3, SCRG_04106	tr|A0A8H4C0H2|A0A8H4C0H2_YEASX, tr|A7A050|A7A050_YEAS7, tr|B3LRG5|B3LRG5_YEAS1, tr|B5VMN3|B5VMN3_YEAS6, tr|C7GXB9|C7GXB9_YEAS2, tr|C8ZCQ2|C8ZCQ2_YEAS8, tr|G2WIB8|G2WIB8_YEASK, tr|N1NZK7|N1NZK7_YEASC	0	0	11	12	13	15	8	15	0	0	242220	482647	7.37042e+06	726963	545171	1.92142e+06	0	0	162780	491591	4.62695e+06	486769	555274	1.21715e+06	unmatched	unmatched	MS/MS	MS/MS	MS/MS	MS/MS	MS/MS	MS/MS
SKNAEMFPSPTPPLVSPTAVIEEENDDSVR	SKNAEM[15.9949]FPSPT[79.9663]PPLVS[79.9663]PTAVIEEENDDSVR	R	E	90	119	30	3	11T(79.9663),16S(79.9663),6M(15.9949)	sp|P36167|SRL3_YEAST	P36167	SRL3_YEAST	SRL3	Protein SRL3	AWRI1631_113120, CENPK1137D_1104, EC1118_1K5_3587g, K7_SRL3, SCRG_04106	tr|A0A8H4C0H2|A0A8H4C0H2_YEASX, tr|A7A050|A7A050_YEAS7, tr|B3LRG5|B3LRG5_YEAS1, tr|B5VMN3|B5VMN3_YEAS6, tr|C7GXB9|C7GXB9_YEAS2, tr|C8ZCQ2|C8ZCQ2_YEAS8, tr|G2WIB8|G2WIB8_YEASK, tr|N1NZK7|N1NZK7_YEASC	0	0	0	0	0	0	0	2	0	0	0	0	0	0	0	89323.2	0	0	0	0	0	0	0	0	unmatched	unmatched	unmatched	unmatched	unmatched	unmatched	unmatched	MS/MS
SKNAEMFPSPTPPLVSPTAVIEEENDDSVR	SKNAEM[15.9949]FPS[79.9663]PTPPLVSPTAVIEEENDDSVR	R	E	90	119	30	2,3,4	6M(15.9949),9S(79.9663)	sp|P36167|SRL3_YEAST	P36167	SRL3_YEAST	SRL3	Protein SRL3	AWRI1631_113120, CENPK1137D_1104, EC1118_1K5_3587g, K7_SRL3, SCRG_04106	tr|A0A8H4C0H2|A0A8H4C0H2_YEASX, tr|A7A050|A7A050_YEAS7, tr|B3LRG5|B3LRG5_YEAS1, tr|B5VMN3|B5VMN3_YEAS6, tr|C7GXB9|C7GXB9_YEAS2, tr|C8ZCQ2|C8ZCQ2_YEAS8, tr|G2WIB8|G2WIB8_YEASK, tr|N1NZK7|N1NZK7_YEASC	0	0	2	1	9	0	4	4	0	0	51414	0	307126	0	135456	2885758	0	0	51414	0	307126	0	135456	2829657	unmatched	unmatched	MS/MS	MS/MS	MS/MS	unmatched	MS/MS	MS/MS
SKNAEMFPSPTPPLVSPTAVIEEENDDSVREFSR	SKNAEM[15.9949]FPS[79.9663]PTPPLVSPTAVIEEENDDSVREFSR	R	T	90	123	34	3,4	6M(15.9949),9S(79.9663)	sp|P36167|SRL3_YEAST	P36167	SRL3_YEAST	SRL3	Protein SRL3	AWRI1631_113120, CENPK1137D_1104, EC1118_1K5_3587g, K7_SRL3, SCRG_04106	tr|A0A8H4C0H2|A0A8H4C0H2_YEASX, tr|A7A050|A7A050_YEAS7, tr|B3LRG5|B3LRG5_YEAS1, tr|B5VMN3|B5VMN3_YEAS6, tr|C7GXB9|C7GXB9_YEAS2, tr|C8ZCQ2|C8ZCQ2_YEAS8, tr|G2WIB8|G2WIB8_YEASK, tr|N1NZK7|N1NZK7_YEASC	0	0	0	2	3	1	0	4	0	0	197895	114640	1.61219e+06	340402	0	908752	0	0	156218	33667.5	2.47929e+06	523485	0	719883	unmatched	unmatched	MBR	MS/MS	MS/MS	MS/MS	unmatched	MS/MS
SKNAEMFPSPTPPLVSPTAVIEEENDDSVREFSR	SKNAEM[15.9949]FPS[79.9663]PTPPLVSPTAVIEEENDDS[79.9663]VREFSR	R	T	90	123	34	4	28S(79.9663),6M(15.9949),9S(79.9663)	sp|P36167|SRL3_YEAST	P36167	SRL3_YEAST	SRL3	Protein SRL3	AWRI1631_113120, CENPK1137D_1104, EC1118_1K5_3587g, K7_SRL3, SCRG_04106	tr|A0A8H4C0H2|A0A8H4C0H2_YEASX, tr|A7A050|A7A050_YEAS7, tr|B3LRG5|B3LRG5_YEAS1, tr|B5VMN3|B5VMN3_YEAS6, tr|C7GXB9|C7GXB9_YEAS2, tr|C8ZCQ2|C8ZCQ2_YEAS8, tr|G2WIB8|G2WIB8_YEASK, tr|N1NZK7|N1NZK7_YEASC	0	0	0	0	1	0	0	0	0	0	0	0	128167	0	0	0	0	0	0	0	0	0	0	0	unmatched	unmatched	unmatched	unmatched	MS/MS	unmatched	unmatched	unmatched
SKNAEMFPSPTPPLVSPTAVIEEENDDSVR	SKNAEM[15.9949]FPS[79.9663]PT[79.9663]PPLVSPTAVIEEENDDSVR	R	E	90	119	30	3	11T(79.9663),6M(15.9949),9S(79.9663)	sp|P36167|SRL3_YEAST	P36167	SRL3_YEAST	SRL3	Protein SRL3	AWRI1631_113120, CENPK1137D_1104, EC1118_1K5_3587g, K7_SRL3, SCRG_04106	tr|A0A8H4C0H2|A0A8H4C0H2_YEASX, tr|A7A050|A7A050_YEAS7, tr|B3LRG5|B3LRG5_YEAS1, tr|B5VMN3|B5VMN3_YEAS6, tr|C7GXB9|C7GXB9_YEAS2, tr|C8ZCQ2|C8ZCQ2_YEAS8, tr|G2WIB8|G2WIB8_YEASK, tr|N1NZK7|N1NZK7_YEASC	0	0	0	0	2	0	0	2	0	0	0	0	75085.5	0	0	95722.1	0	0	0	0	75085.5	0	0	95722.1	unmatched	unmatched	unmatched	unmatched	MS/MS	unmatched	unmatched	MS/MS
SKNAEMFPSPTPPLVSPTAVIEEENDDSVREFSR	SKNAEM[15.9949]FPS[79.9663]PT[79.9663]PPLVSPTAVIEEENDDSVREFSR	R	T	90	123	34	3,4	11T(79.9663),6M(15.9949),9S(79.9663)	sp|P36167|SRL3_YEAST	P36167	SRL3_YEAST	SRL3	Protein SRL3	AWRI1631_113120, CENPK1137D_1104, EC1118_1K5_3587g, K7_SRL3, SCRG_04106	tr|A0A8H4C0H2|A0A8H4C0H2_YEASX, tr|A7A050|A7A050_YEAS7, tr|B3LRG5|B3LRG5_YEAS1, tr|B5VMN3|B5VMN3_YEAS6, tr|C7GXB9|C7GXB9_YEAS2, tr|C8ZCQ2|C8ZCQ2_YEAS8, tr|G2WIB8|G2WIB8_YEASK, tr|N1NZK7|N1NZK7_YEASC	0	0	0	1	13	6	2	1	0	0	0	8946.9	506716	108853	49100	31249.7	0	0	0	16144.7	213650	62755.3	88600.9	21930.3	unmatched	unmatched	unmatched	MS/MS	MS/MS	MS/MS	MS/MS	MS/MS
SNKVDNVNVSPLR	SNKVDNVNVSPLR	K	W	203	215	13	2		tr|A7A050|A7A050_YEAS7	A7A050	A7A050_YEAS7	SRL3	Suppressor of rad53 lethality	AWRI1631_113120, EC1118_1K5_3587g, K7_SRL3, SCRG_04106	tr|B3LRG5|B3LRG5_YEAS1, tr|B5VMN3|B5VMN3_YEAS6, tr|C7GXB9|C7GXB9_YEAS2, tr|C8ZCQ2|C8ZCQ2_YEAS8, tr|G2WIB8|G2WIB8_YEASK	0	0	0	0	0	0	1	0	0	0	0	0	0	0	0	0	0	0	0	0	0	0	0	0	unmatched	unmatched	unmatched	unmatched	unmatched	unmatched	MS/MS	unmatched
SNKVDNVNVSPLR	SNKVDNVNVS[79.9663]PLR	K	W	203	215	13	2	10S(79.9663)	tr|A7A050|A7A050_YEAS7	A7A050	A7A050_YEAS7	SRL3	Suppressor of rad53 lethality	AWRI1631_113120, EC1118_1K5_3587g, K7_SRL3, SCRG_04106	tr|B3LRG5|B3LRG5_YEAS1, tr|B5VMN3|B5VMN3_YEAS6, tr|C7GXB9|C7GXB9_YEAS2, tr|C8ZCQ2|C8ZCQ2_YEAS8, tr|G2WIB8|G2WIB8_YEASK	0	0	1	0	1	0	0	0	0	0	0	0	32464.9	0	0	0	0	0	0	0	0	0	0	0	unmatched	unmatched	MS/MS	unmatched	MS/MS	unmatched	unmatched	unmatched
SNRVDNVNVSPLR	SNRVDNVNVSPLR	K	W	203	215	13	2,3		sp|P36167|SRL3_YEAST	P36167	SRL3_YEAST	SRL3	Protein SRL3		tr|A0A8H4C0H2|A0A8H4C0H2_YEASX	1	2	2	2	4	11	10	15	65450.8	128242	33933.2	93077.1	101462	784929	587995	1.71056e+06	65450.8	87021.6	23503.6	64089.5	101462	520046	394074	1.154e+06	MS/MS	MS/MS	MS/MS	MS/MS	MS/MS	MS/MS	MS/MS	MS/MS
SNRVDNVNVSPLRWSSHR	SNRVDNVNVSPLRWSSHR	K	R	203	220	18	4		sp|P36167|SRL3_YEAST	P36167	SRL3_YEAST	SRL3	Protein SRL3		tr|A0A8H4C0H2|A0A8H4C0H2_YEASX	0	0	0	0	0	0	0	1	0	0	0	0	0	0	0	49741.2	0	0	0	0	0	0	0	0	unmatched	unmatched	unmatched	unmatched	unmatched	unmatched	unmatched	MS/MS
SNRVDNVNVSPLR	SNRVDNVNVS[79.9663]PLR	K	W	203	215	13	2,3	10S(79.9663)	sp|P36167|SRL3_YEAST	P36167	SRL3_YEAST	SRL3	Protein SRL3		tr|A0A8H4C0H2|A0A8H4C0H2_YEASX	12	10	25	5	47	15	15	13	2.07693e+06	3454217	3.32909e+06	444077	26322796	1.79207e+06	1.33417e+06	5543040	1.20767e+06	2.02097e+06	2.02975e+06	270580	15522654	1.04059e+06	779194	3.38052e+06	MS/MS	MS/MS	MS/MS	MS/MS	MS/MS	MS/MS	MS/MS	MS/MS	STY:79.9663@S(0.0492)NRVDNVNVS(0.9508)PLR;	STY:79.9663@S(0.0687)NRVDNVNVS(0.9313)PLR;
SNRVDNVNVSPLRWSSHR	SNRVDNVNVS[79.9663]PLRWSSHR	K	R	203	220	18	3,4	10S(79.9663)	sp|P36167|SRL3_YEAST	P36167	SRL3_YEAST	SRL3	Protein SRL3		tr|A0A8H4C0H2|A0A8H4C0H2_YEASX	0	0	0	1	0	0	0	4	0	0	0	37462.8	0	0	0	467373	0	0	0	38313.8	0	0	0	233628	unmatched	unmatched	unmatched	MS/MS	unmatched	unmatched	unmatched	MS/MS
SNRVDNVNVSPLRWSSHR	SNRVDNVNVS[79.9663]PLRWS[79.9663]SHR	K	R	203	220	18	3	10S(79.9663),15S(79.9663)	sp|P36167|SRL3_YEAST	P36167	SRL3_YEAST	SRL3	Protein SRL3		tr|A0A8H4C0H2|A0A8H4C0H2_YEASX	0	0	0	0	0	1	0	0	0	0	0	0	0	21432.7	0	0	0	0	0	0	0	0	0	0	unmatched	unmatched	unmatched	unmatched	unmatched	MS/MS	unmatched	unmatched
SRVLTINELISPNLDTESNSLLATPAR	SRVLTINELISPNLDTESNSLLATPAR	K	K	17	43	27	3		sp|P36167|SRL3_YEAST	P36167	SRL3_YEAST	SRL3	Protein SRL3	CENPK1137D_1104, K7_SRL3	tr|A0A8H4C0H2|A0A8H4C0H2_YEASX, tr|G2WIB8|G2WIB8_YEASK, tr|N1NZK7|N1NZK7_YEASC	0	0	0	0	2	5	2	4	0	0	0	0	63037.1	74031.1	92655.5	125115	0	0	0	0	63037.1	74031.1	92655.5	125115	unmatched	unmatched	unmatched	unmatched	MS/MS	MS/MS	MS/MS	MS/MS
SRVLTINELISPNLDTESNSLLATPARK	SRVLTINELISPNLDTESNSLLATPARK	K	Y	17	44	28	4		sp|P36167|SRL3_YEAST	P36167	SRL3_YEAST	SRL3	Protein SRL3	CENPK1137D_1104, K7_SRL3	tr|A0A8H4C0H2|A0A8H4C0H2_YEASX, tr|G2WIB8|G2WIB8_YEASK, tr|N1NZK7|N1NZK7_YEASC	0	0	0	0	0	0	2	1	0	0	0	0	0	15794.1	24993.9	117714	0	0	0	0	0	15794.1	24993.9	117714	unmatched	unmatched	unmatched	unmatched	unmatched	MBR	MS/MS	MS/MS
SRVLTINELISPNLDTESNSLLATPAR	SRVLTINELISPNLDTESNSLLAT[79.9663]PAR	K	K	17	43	27	3	24T(79.9663)	sp|P36167|SRL3_YEAST	P36167	SRL3_YEAST	SRL3	Protein SRL3	CENPK1137D_1104, K7_SRL3	tr|A0A8H4C0H2|A0A8H4C0H2_YEASX, tr|G2WIB8|G2WIB8_YEASK, tr|N1NZK7|N1NZK7_YEASC	0	0	0	0	4	0	0	1	0	0	0	0	109473	0	0	162982	0	0	0	0	109473	0	0	162982	unmatched	unmatched	unmatched	unmatched	MS/MS	unmatched	unmatched	MS/MS
SRVLTINELISPNLDTESNSLLATPARK	SRVLTINELISPNLDTESNSLLAT[79.9663]PARK	K	Y	17	44	28	4	24T(79.9663)	sp|P36167|SRL3_YEAST	P36167	SRL3_YEAST	SRL3	Protein SRL3	CENPK1137D_1104, K7_SRL3	tr|A0A8H4C0H2|A0A8H4C0H2_YEASX, tr|G2WIB8|G2WIB8_YEASK, tr|N1NZK7|N1NZK7_YEASC	0	0	0	0	3	0	0	1	0	0	0	0	68973.6	0	0	149510	0	0	0	0	68973.6	0	0	149510	unmatched	unmatched	unmatched	unmatched	MS/MS	unmatched	unmatched	MS/MS
SRVLTINELISPNLDTESNSLLATPAR	SRVLTINELISPNLDTESNS[79.9663]LLATPAR	K	K	17	43	27	3	20S(79.9663)	sp|P36167|SRL3_YEAST	P36167	SRL3_YEAST	SRL3	Protein SRL3	CENPK1137D_1104, K7_SRL3	tr|A0A8H4C0H2|A0A8H4C0H2_YEASX, tr|G2WIB8|G2WIB8_YEASK, tr|N1NZK7|N1NZK7_YEASC	0	0	0	0	1	0	0	2	0	0	0	0	111532	0	0	152366	0	0	0	0	111532	0	0	152366	unmatched	unmatched	unmatched	unmatched	MS/MS	unmatched	unmatched	MS/MS
SRVLTINELISPNLDTESNSLLATPARK	SRVLTINELISPNLDTESNS[79.9663]LLATPARK	K	Y	17	44	28	4	20S(79.9663)	sp|P36167|SRL3_YEAST	P36167	SRL3_YEAST	SRL3	Protein SRL3	CENPK1137D_1104, K7_SRL3	tr|A0A8H4C0H2|A0A8H4C0H2_YEASX, tr|G2WIB8|G2WIB8_YEASK, tr|N1NZK7|N1NZK7_YEASC	0	0	0	0	0	0	0	2	0	0	0	0	0	0	0	118077	0	0	0	0	0	0	0	0	unmatched	unmatched	unmatched	unmatched	unmatched	unmatched	unmatched	MS/MS
SKNAEMFPSPTPPLVSPTAVIEEENDDSVREFSR	S[79.9663]KNAEMFPSPT[79.9663]PPLVSPTAVIEEENDDSVREFSR	R	T	90	123	34	3	11T(79.9663),1S(79.9663)	sp|P36167|SRL3_YEAST	P36167	SRL3_YEAST	SRL3	Protein SRL3	AWRI1631_113120, CENPK1137D_1104, EC1118_1K5_3587g, K7_SRL3, SCRG_04106	tr|A0A8H4C0H2|A0A8H4C0H2_YEASX, tr|A7A050|A7A050_YEAS7, tr|B3LRG5|B3LRG5_YEAS1, tr|B5VMN3|B5VMN3_YEAS6, tr|C7GXB9|C7GXB9_YEAS2, tr|C8ZCQ2|C8ZCQ2_YEAS8, tr|G2WIB8|G2WIB8_YEASK, tr|N1NZK7|N1NZK7_YEASC	0	0	0	0	0	1	0	0	0	0	0	0	0	0	0	0	0	0	0	0	0	0	0	0	unmatched	unmatched	unmatched	unmatched	unmatched	MS/MS	unmatched	unmatched
SKNAEMFPSPTPPLVSPTAVIEEENDDSVR	S[79.9663]KNAEM[15.9949]FPSPTPPLVSPTAVIEEENDDSVR	R	E	90	119	30	3	1S(79.9663),6M(15.9949)	sp|P36167|SRL3_YEAST	P36167	SRL3_YEAST	SRL3	Protein SRL3	AWRI1631_113120, CENPK1137D_1104, EC1118_1K5_3587g, K7_SRL3, SCRG_04106	tr|A0A8H4C0H2|A0A8H4C0H2_YEASX, tr|A7A050|A7A050_YEAS7, tr|B3LRG5|B3LRG5_YEAS1, tr|B5VMN3|B5VMN3_YEAS6, tr|C7GXB9|C7GXB9_YEAS2, tr|C8ZCQ2|C8ZCQ2_YEAS8, tr|G2WIB8|G2WIB8_YEASK, tr|N1NZK7|N1NZK7_YEASC	0	0	0	0	1	0	0	0	0	0	0	0	42172.6	0	0	0	0	0	0	0	0	0	0	0	unmatched	unmatched	unmatched	unmatched	MS/MS	unmatched	unmatched	unmatched
SKNAEMFPSPTPPLVSPTAVIEEENDDSVREFSR	S[79.9663]KNAEM[15.9949]FPSPT[79.9663]PPLVSPTAVIEEENDDSVREFSR	R	T	90	123	34	3	11T(79.9663),1S(79.9663),6M(15.9949)	sp|P36167|SRL3_YEAST	P36167	SRL3_YEAST	SRL3	Protein SRL3	AWRI1631_113120, CENPK1137D_1104, EC1118_1K5_3587g, K7_SRL3, SCRG_04106	tr|A0A8H4C0H2|A0A8H4C0H2_YEASX, tr|A7A050|A7A050_YEAS7, tr|B3LRG5|B3LRG5_YEAS1, tr|B5VMN3|B5VMN3_YEAS6, tr|C7GXB9|C7GXB9_YEAS2, tr|C8ZCQ2|C8ZCQ2_YEAS8, tr|G2WIB8|G2WIB8_YEASK, tr|N1NZK7|N1NZK7_YEASC	0	0	0	0	0	1	0	0	0	0	0	0	356823	54720	0	0	0	0	0	0	356823	54720	0	0	unmatched	unmatched	unmatched	unmatched	MBR	MS/MS	unmatched	unmatched
SKNAEMFPSPTPPLVSPTAVIEEENDDSVR	S[79.9663]KNAEM[15.9949]FPS[79.9663]PTPPLVSPTAVIEEENDDSVR	R	E	90	119	30	3	1S(79.9663),6M(15.9949),9S(79.9663)	sp|P36167|SRL3_YEAST	P36167	SRL3_YEAST	SRL3	Protein SRL3	AWRI1631_113120, CENPK1137D_1104, EC1118_1K5_3587g, K7_SRL3, SCRG_04106	tr|A0A8H4C0H2|A0A8H4C0H2_YEASX, tr|A7A050|A7A050_YEAS7, tr|B3LRG5|B3LRG5_YEAS1, tr|B5VMN3|B5VMN3_YEAS6, tr|C7GXB9|C7GXB9_YEAS2, tr|C8ZCQ2|C8ZCQ2_YEAS8, tr|G2WIB8|G2WIB8_YEASK, tr|N1NZK7|N1NZK7_YEASC	0	0	0	0	4	0	0	0	0	0	0	0	84620.5	0	0	0	0	0	0	0	0	0	0	0	unmatched	unmatched	unmatched	unmatched	MS/MS	unmatched	unmatched	unmatched
SNRVDNVNVSPLR	S[79.9663]NRVDNVNVSPLR	K	W	203	215	13	2,3	1S(79.9663)	sp|P36167|SRL3_YEAST	P36167	SRL3_YEAST	SRL3	Protein SRL3		tr|A0A8H4C0H2|A0A8H4C0H2_YEASX	0	0	1	0	0	2	0	0	0	15647.3	581759	0	125051	863720	0	0	0	39355.8	553514	0	314526	137312	0	0	unmatched	MBR	MS/MS	unmatched	MBR	MS/MS	unmatched	unmatched
TPNWETVNETPK	TPNWETVNETPK	K	S	5	16	12	2		sp|P36167|SRL3_YEAST	P36167	SRL3_YEAST	SRL3	Protein SRL3	AWRI1631_113120, CENPK1137D_1104, EC1118_1K5_3587g, K7_SRL3, SCRG_04106	tr|A0A8H4C0H2|A0A8H4C0H2_YEASX, tr|A7A050|A7A050_YEAS7, tr|B3LRG5|B3LRG5_YEAS1, tr|B5VMN3|B5VMN3_YEAS6, tr|C7GXB9|C7GXB9_YEAS2, tr|C8ZCQ2|C8ZCQ2_YEAS8, tr|G2WIB8|G2WIB8_YEASK, tr|N1NZK7|N1NZK7_YEASC	0	0	0	1	2	9	11	5	0	23592.8	14782.9	11159.2	56917	999646	963444	161051	0	23592.8	14782.9	11159.2	56917	999646	963444	161051	unmatched	MBR	MBR	MS/MS	MS/MS	MS/MS	MS/MS	MS/MS
TPNWETVNETPKSR	TPNWETVNETPKSR	K	V	5	18	14	3		sp|P36167|SRL3_YEAST	P36167	SRL3_YEAST	SRL3	Protein SRL3	AWRI1631_113120, CENPK1137D_1104, EC1118_1K5_3587g, K7_SRL3, SCRG_04106	tr|A0A8H4C0H2|A0A8H4C0H2_YEASX, tr|A7A050|A7A050_YEAS7, tr|B3LRG5|B3LRG5_YEAS1, tr|B5VMN3|B5VMN3_YEAS6, tr|C7GXB9|C7GXB9_YEAS2, tr|C8ZCQ2|C8ZCQ2_YEAS8, tr|G2WIB8|G2WIB8_YEASK, tr|N1NZK7|N1NZK7_YEASC	0	0	0	0	0	0	0	1	0	0	0	0	0	0	0	57857.1	0	0	0	0	0	0	0	0	unmatched	unmatched	unmatched	unmatched	unmatched	unmatched	unmatched	MS/MS
TPNWETVNETPK	TPNWETVNET[79.9663]PK	K	S	5	16	12	2	10T(79.9663)	sp|P36167|SRL3_YEAST	P36167	SRL3_YEAST	SRL3	Protein SRL3	AWRI1631_113120, CENPK1137D_1104, EC1118_1K5_3587g, K7_SRL3, SCRG_04106	tr|A0A8H4C0H2|A0A8H4C0H2_YEASX, tr|A7A050|A7A050_YEAS7, tr|B3LRG5|B3LRG5_YEAS1, tr|B5VMN3|B5VMN3_YEAS6, tr|C7GXB9|C7GXB9_YEAS2, tr|C8ZCQ2|C8ZCQ2_YEAS8, tr|G2WIB8|G2WIB8_YEASK, tr|N1NZK7|N1NZK7_YEASC	0	1	4	1	7	1	1	5	0	30793.2	271452	33549.3	1.73155e+06	53365.2	57902.8	562945	0	30793.2	271452	33549.3	1.73155e+06	53365.2	57902.8	562945	unmatched	MS/MS	MS/MS	MS/MS	MS/MS	MS/MS	MS/MS	MS/MS		STY:79.9663@T(0.0971)PNWET(0.0445)VNET(0.8584)PK;
TPNWETVNETPKSR	TPNWETVNET[79.9663]PKSR	K	V	5	18	14	2,3	10T(79.9663)	sp|P36167|SRL3_YEAST	P36167	SRL3_YEAST	SRL3	Protein SRL3	AWRI1631_113120, CENPK1137D_1104, EC1118_1K5_3587g, K7_SRL3, SCRG_04106	tr|A0A8H4C0H2|A0A8H4C0H2_YEASX, tr|A7A050|A7A050_YEAS7, tr|B3LRG5|B3LRG5_YEAS1, tr|B5VMN3|B5VMN3_YEAS6, tr|C7GXB9|C7GXB9_YEAS2, tr|C8ZCQ2|C8ZCQ2_YEAS8, tr|G2WIB8|G2WIB8_YEASK, tr|N1NZK7|N1NZK7_YEASC	0	0	0	0	11	1	5	0	0	0	0	0	153694	45084.8	90885.2	0	0	0	0	0	75138.4	60460.1	50614.3	0	unmatched	unmatched	unmatched	unmatched	MS/MS	MS/MS	MS/MS	unmatched
TPNWETVNETPKSR	TPNWETVNET[79.9663]PKS[79.9663]R	K	V	5	18	14	2	10T(79.9663),13S(79.9663)	sp|P36167|SRL3_YEAST	P36167	SRL3_YEAST	SRL3	Protein SRL3	AWRI1631_113120, CENPK1137D_1104, EC1118_1K5_3587g, K7_SRL3, SCRG_04106	tr|A0A8H4C0H2|A0A8H4C0H2_YEASX, tr|A7A050|A7A050_YEAS7, tr|B3LRG5|B3LRG5_YEAS1, tr|B5VMN3|B5VMN3_YEAS6, tr|C7GXB9|C7GXB9_YEAS2, tr|C8ZCQ2|C8ZCQ2_YEAS8, tr|G2WIB8|G2WIB8_YEASK, tr|N1NZK7|N1NZK7_YEASC	0	0	0	0	0	1	2	0	0	0	0	0	0	39356.7	33067.3	0	0	0	0	0	0	39356.7	33067.3	0	unmatched	unmatched	unmatched	unmatched	unmatched	MS/MS	MS/MS	unmatched
TQSTQENSLQEVVAIDTLLK	TQSTQENSLQEVVAIDTLLK	R	M	222	241	20	2,3		sp|P36167|SRL3_YEAST	P36167	SRL3_YEAST	SRL3	Protein SRL3	AWRI1631_113120, CENPK1137D_1104, EC1118_1K5_3587g, K7_SRL3, SCRG_04106	tr|A0A8H4C0H2|A0A8H4C0H2_YEASX, tr|A7A050|A7A050_YEAS7, tr|B3LRG5|B3LRG5_YEAS1, tr|B5VMN3|B5VMN3_YEAS6, tr|C8ZCQ2|C8ZCQ2_YEAS8, tr|G2WIB8|G2WIB8_YEASK, tr|N1NZK7|N1NZK7_YEASC	4	3	0	5	9	16	15	6	432481	450171	0	108889	90299.2	2.31349e+06	2545221	1.44391e+06	362330	365746	0	118813	90299.2	2.00013e+06	2.20264e+06	1.22141e+06	MS/MS	MS/MS	unmatched	MS/MS	MS/MS	MS/MS	MS/MS	MS/MS
TQSTQENSLQEVVAIDTLLK	TQSTQENS[79.9663]LQEVVAIDTLLK	R	M	222	241	20	2,3	8S(79.9663)	sp|P36167|SRL3_YEAST	P36167	SRL3_YEAST	SRL3	Protein SRL3	AWRI1631_113120, CENPK1137D_1104, EC1118_1K5_3587g, K7_SRL3, SCRG_04106	tr|A0A8H4C0H2|A0A8H4C0H2_YEASX, tr|A7A050|A7A050_YEAS7, tr|B3LRG5|B3LRG5_YEAS1, tr|B5VMN3|B5VMN3_YEAS6, tr|C8ZCQ2|C8ZCQ2_YEAS8, tr|G2WIB8|G2WIB8_YEASK, tr|N1NZK7|N1NZK7_YEASC	0	0	1	0	1	3	4	1	0	27976.6	856438	0	52157.2	39575.7	1.79645e+06	90277.9	0	27976.6	778121	0	52157.2	39575.7	1.79645e+06	90277.9	unmatched	MBR	MS/MS	unmatched	MS/MS	MS/MS	MS/MS	MS/MS
TQSTQENSLQEVVAIDTLLK	TQST[79.9663]QENSLQEVVAIDTLLK	R	M	222	241	20	2,3	4T(79.9663)	sp|P36167|SRL3_YEAST	P36167	SRL3_YEAST	SRL3	Protein SRL3	AWRI1631_113120, CENPK1137D_1104, EC1118_1K5_3587g, K7_SRL3, SCRG_04106	tr|A0A8H4C0H2|A0A8H4C0H2_YEASX, tr|A7A050|A7A050_YEAS7, tr|B3LRG5|B3LRG5_YEAS1, tr|B5VMN3|B5VMN3_YEAS6, tr|C8ZCQ2|C8ZCQ2_YEAS8, tr|G2WIB8|G2WIB8_YEASK, tr|N1NZK7|N1NZK7_YEASC	1	0	1	0	0	0	0	0	211191	1.88908e+06	238312	0	0	1494905	0	154599	211191	1.88908e+06	238312	0	0	1494905	0	154599	MS/MS	MBR	MS/MS	unmatched	unmatched	MBR	unmatched	MBR	STY:79.9663@T(0.0176)QS(0.0264)T(0.9238)QENS(0.0193)LQEVVAIDT(0.0128)LLK;
TQSTQENSLQEVVAIDTLLK	TQS[79.9663]TQENSLQEVVAIDTLLK	R	M	222	241	20	2,3	3S(79.9663)	sp|P36167|SRL3_YEAST	P36167	SRL3_YEAST	SRL3	Protein SRL3	AWRI1631_113120, CENPK1137D_1104, EC1118_1K5_3587g, K7_SRL3, SCRG_04106	tr|A0A8H4C0H2|A0A8H4C0H2_YEASX, tr|A7A050|A7A050_YEAS7, tr|B3LRG5|B3LRG5_YEAS1, tr|B5VMN3|B5VMN3_YEAS6, tr|C8ZCQ2|C8ZCQ2_YEAS8, tr|G2WIB8|G2WIB8_YEASK, tr|N1NZK7|N1NZK7_YEASC	10	11	9	7	11	6	14	5	2.52612e+06	2480420	991600	994043	9123897	2.05522e+06	2.3881e+06	758793	2.21543e+06	2.15604e+06	974595	1.02686e+06	4.68017e+06	1.80893e+06	2.10542e+06	953783	MS/MS	MS/MS	MS/MS	MS/MS	MS/MS	MS/MS	MS/MS	MS/MS	STY:79.9663@T(0.0139)QS(0.9438)T(0.0157)QENS(0.0132)LQEVVAIDT(0.0134)LLK;	STY:79.9663@T(0.0205)QS(0.9237)T(0.0229)QENS(0.0173)LQEVVAIDT(0.0156)LLK;
TSISEAQDSPTSAPSPDGNEDPTYQYNVQFHFPGPITPTTPR	TSISEAQDSPTSAPSPDGNEDPTYQYNVQFHFPGPITPTTPR	K	S	48	89	42	3,4,5		sp|P36167|SRL3_YEAST	P36167	SRL3_YEAST	SRL3	Protein SRL3	AWRI1631_113120, CENPK1137D_1104, EC1118_1K5_3587g, K7_SRL3, SCRG_04106	tr|A0A8H4C0H2|A0A8H4C0H2_YEASX, tr|B3LRG5|B3LRG5_YEAS1, tr|B5VMN3|B5VMN3_YEAS6, tr|C7GXB9|C7GXB9_YEAS2, tr|C8ZCQ2|C8ZCQ2_YEAS8, tr|G2WIB8|G2WIB8_YEASK, tr|N1NZK7|N1NZK7_YEASC	0	1	0	11	6	25	21	26	0	10772.4	0	108205	236198	965734	1.13152e+06	2633242	0	11211.3	0	59290.6	131345	545441	637150	1.447e+06	unmatched	MS/MS	unmatched	MS/MS	MS/MS	MS/MS	MS/MS	MS/MS
TSISEAQDSPTSAPSPDGNEDPTYQYNVQFHFPGPITPTTPR	TSISEAQDSPTSAPSPDGNEDPTYQYNVQFHFPGPIT[79.9663]PTTPR	K	S	48	89	42	3,4	37T(79.9663)	sp|P36167|SRL3_YEAST	P36167	SRL3_YEAST	SRL3	Protein SRL3	AWRI1631_113120, CENPK1137D_1104, EC1118_1K5_3587g, K7_SRL3, SCRG_04106	tr|A0A8H4C0H2|A0A8H4C0H2_YEASX, tr|B3LRG5|B3LRG5_YEAS1, tr|B5VMN3|B5VMN3_YEAS6, tr|C7GXB9|C7GXB9_YEAS2, tr|C8ZCQ2|C8ZCQ2_YEAS8, tr|G2WIB8|G2WIB8_YEASK, tr|N1NZK7|N1NZK7_YEASC	0	0	0	0	8	6	6	10	0	0	0	0	106495	1.77121e+06	2.13399e+06	4393607	0	0	0	0	106495	1.30752e+06	1.63702e+06	3.78835e+06	unmatched	unmatched	unmatched	unmatched	MS/MS	MS/MS	MS/MS	MS/MS
TSISEAQDSPTSAPSPDGNEDPTYQYNVQFHFPGPITPTTPR	TSISEAQDSPTSAPSPDGNEDPTYQYNVQFHFPGPIT[79.9663]PTT[79.9663]PR	K	S	48	89	42	3	37T(79.9663),40T(79.9663)	sp|P36167|SRL3_YEAST	P36167	SRL3_YEAST	SRL3	Protein SRL3	AWRI1631_113120, CENPK1137D_1104, EC1118_1K5_3587g, K7_SRL3, SCRG_04106	tr|A0A8H4C0H2|A0A8H4C0H2_YEASX, tr|B3LRG5|B3LRG5_YEAS1, tr|B5VMN3|B5VMN3_YEAS6, tr|C7GXB9|C7GXB9_YEAS2, tr|C8ZCQ2|C8ZCQ2_YEAS8, tr|G2WIB8|G2WIB8_YEASK, tr|N1NZK7|N1NZK7_YEASC	0	0	0	0	0	1	0	1	100136	0	0	0	182540	263532	0	91094.6	100136	0	0	0	182540	263532	0	91094.6	MBR	unmatched	unmatched	unmatched	MBR	MS/MS	unmatched	MS/MS
TSISEAQDSPTSAPSPDGNEDPTYQYNVQFHFPGPITPTTPR	TSISEAQDSPTSAPSPDGNEDPTYQYNVQFHFPGPIT[79.9663]PT[79.9663]TPR	K	S	48	89	42	3,4	37T(79.9663),39T(79.9663)	sp|P36167|SRL3_YEAST	P36167	SRL3_YEAST	SRL3	Protein SRL3	AWRI1631_113120, CENPK1137D_1104, EC1118_1K5_3587g, K7_SRL3, SCRG_04106	tr|A0A8H4C0H2|A0A8H4C0H2_YEASX, tr|B3LRG5|B3LRG5_YEAS1, tr|B5VMN3|B5VMN3_YEAS6, tr|C7GXB9|C7GXB9_YEAS2, tr|C8ZCQ2|C8ZCQ2_YEAS8, tr|G2WIB8|G2WIB8_YEASK, tr|N1NZK7|N1NZK7_YEASC	0	0	0	0	1	1	0	1	0	0	0	0	126310	0	0	138949	0	0	0	0	126310	0	0	138949	unmatched	unmatched	unmatched	unmatched	MS/MS	MS/MS	unmatched	MS/MS
TSISEAQDSPTSAPSPDGNEDPTYQYNVQFHFPGPITPTTPR	TSISEAQDSPTSAPSPDGNEDPTYQY[79.9663]NVQFHFPGPITPTTPR	K	S	48	89	42	3,4	26Y(79.9663)	sp|P36167|SRL3_YEAST	P36167	SRL3_YEAST	SRL3	Protein SRL3	AWRI1631_113120, CENPK1137D_1104, EC1118_1K5_3587g, K7_SRL3, SCRG_04106	tr|A0A8H4C0H2|A0A8H4C0H2_YEASX, tr|B3LRG5|B3LRG5_YEAS1, tr|B5VMN3|B5VMN3_YEAS6, tr|C7GXB9|C7GXB9_YEAS2, tr|C8ZCQ2|C8ZCQ2_YEAS8, tr|G2WIB8|G2WIB8_YEASK, tr|N1NZK7|N1NZK7_YEASC	0	0	0	1	2	0	3	0	0	0	0	50354.6	1.49733e+06	0	1704447	0	0	0	0	50354.6	1.49733e+06	0	1.34998e+06	0	unmatched	unmatched	unmatched	MS/MS	MS/MS	unmatched	MS/MS	unmatched
TSISEAQDSPTSAPSPDGNEDPTYQYNVQFHFPGPITPTTPR	TSISEAQDSPTSAPSPDGNEDPTYQY[79.9663]NVQFHFPGPITPT[79.9663]TPR	K	S	48	89	42	3,4	26Y(79.9663),39T(79.9663)	sp|P36167|SRL3_YEAST	P36167	SRL3_YEAST	SRL3	Protein SRL3	AWRI1631_113120, CENPK1137D_1104, EC1118_1K5_3587g, K7_SRL3, SCRG_04106	tr|A0A8H4C0H2|A0A8H4C0H2_YEASX, tr|B3LRG5|B3LRG5_YEAS1, tr|B5VMN3|B5VMN3_YEAS6, tr|C7GXB9|C7GXB9_YEAS2, tr|C8ZCQ2|C8ZCQ2_YEAS8, tr|G2WIB8|G2WIB8_YEASK, tr|N1NZK7|N1NZK7_YEASC	0	0	0	0	0	0	0	3	0	0	0	0	0	0	0	166051	0	0	0	0	0	0	0	0	unmatched	unmatched	unmatched	unmatched	unmatched	unmatched	unmatched	MS/MS
TSISEAQDSPTSAPSPDGNEDPTYQYNVQFHFPGPITPTTPR	TSISEAQDSPTSAPSPDGNEDPTYQY[79.9663]NVQFHFPGPIT[79.9663]PTTPR	K	S	48	89	42	3,4	26Y(79.9663),37T(79.9663)	sp|P36167|SRL3_YEAST	P36167	SRL3_YEAST	SRL3	Protein SRL3	AWRI1631_113120, CENPK1137D_1104, EC1118_1K5_3587g, K7_SRL3, SCRG_04106	tr|A0A8H4C0H2|A0A8H4C0H2_YEASX, tr|B3LRG5|B3LRG5_YEAS1, tr|B5VMN3|B5VMN3_YEAS6, tr|C7GXB9|C7GXB9_YEAS2, tr|C8ZCQ2|C8ZCQ2_YEAS8, tr|G2WIB8|G2WIB8_YEASK, tr|N1NZK7|N1NZK7_YEASC	0	1	0	0	2	1	0	0	134224	48753.9	0	0	2.30223e+06	471596	0	0	73881.6	47060.6	0	0	2.22227e+06	604008	0	0	MBR	MS/MS	unmatched	unmatched	MS/MS	MS/MS	unmatched	unmatched		STY:79.9663@T(0.0244)S(0.0244)IS(0.0381)EAQDS(0.0458)PT(0.1024)S(0.1024)APS(0.1024)PDGNEDPT(0.0211)Y(0.0211)QY(0.7211)NVQFHFPGPIT(0.7589)PT(0.0190)T(0.0190)PR;
TSISEAQDSPTSAPSPDGNEDPTYQYNVQFHFPGPITPTTPR	TSISEAQDSPTSAPSPDGNEDPTY[79.9663]QYNVQFHFPGPITPTTPR	K	S	48	89	42	5	24Y(79.9663)	sp|P36167|SRL3_YEAST	P36167	SRL3_YEAST	SRL3	Protein SRL3	AWRI1631_113120, CENPK1137D_1104, EC1118_1K5_3587g, K7_SRL3, SCRG_04106	tr|A0A8H4C0H2|A0A8H4C0H2_YEASX, tr|B3LRG5|B3LRG5_YEAS1, tr|B5VMN3|B5VMN3_YEAS6, tr|C7GXB9|C7GXB9_YEAS2, tr|C8ZCQ2|C8ZCQ2_YEAS8, tr|G2WIB8|G2WIB8_YEASK, tr|N1NZK7|N1NZK7_YEASC	0	0	0	0	0	0	0	1	0	0	0	0	0	0	47892	98447.2	0	0	0	0	0	0	47892	98447.2	unmatched	unmatched	unmatched	unmatched	unmatched	unmatched	MBR	MS/MS
TSISEAQDSPTSAPSPDGNEDPTYQYNVQFHFPGPITPTTPR	TSISEAQDSPTSAPSPDGNEDPTY[79.9663]QYNVQFHFPGPITPTT[79.9663]PR	K	S	48	89	42	3	24Y(79.9663),40T(79.9663)	sp|P36167|SRL3_YEAST	P36167	SRL3_YEAST	SRL3	Protein SRL3	AWRI1631_113120, CENPK1137D_1104, EC1118_1K5_3587g, K7_SRL3, SCRG_04106	tr|A0A8H4C0H2|A0A8H4C0H2_YEASX, tr|B3LRG5|B3LRG5_YEAS1, tr|B5VMN3|B5VMN3_YEAS6, tr|C7GXB9|C7GXB9_YEAS2, tr|C8ZCQ2|C8ZCQ2_YEAS8, tr|G2WIB8|G2WIB8_YEASK, tr|N1NZK7|N1NZK7_YEASC	0	0	0	0	0	1	0	0	0	0	0	0	0	0	0	0	0	0	0	0	0	0	0	0	unmatched	unmatched	unmatched	unmatched	unmatched	MS/MS	unmatched	unmatched
TSISEAQDSPTSAPSPDGNEDPTYQYNVQFHFPGPITPTTPR	TSISEAQDSPTSAPSPDGNEDPTY[79.9663]QY[79.9663]NVQFHFPGPITPTTPR	K	S	48	89	42	3	24Y(79.9663),26Y(79.9663)	sp|P36167|SRL3_YEAST	P36167	SRL3_YEAST	SRL3	Protein SRL3	AWRI1631_113120, CENPK1137D_1104, EC1118_1K5_3587g, K7_SRL3, SCRG_04106	tr|A0A8H4C0H2|A0A8H4C0H2_YEASX, tr|B3LRG5|B3LRG5_YEAS1, tr|B5VMN3|B5VMN3_YEAS6, tr|C7GXB9|C7GXB9_YEAS2, tr|C8ZCQ2|C8ZCQ2_YEAS8, tr|G2WIB8|G2WIB8_YEASK, tr|N1NZK7|N1NZK7_YEASC	0	0	0	0	0	0	0	1	0	0	0	0	0	0	0	0	0	0	0	0	0	0	0	0	unmatched	unmatched	unmatched	unmatched	unmatched	unmatched	unmatched	MS/MS
TSISEAQDSPTSAPSPDGNEDPTYQYNVQFHFPGPITPTTPR	TSISEAQDSPTSAPSPDGNEDPT[79.9663]YQYNVQFHFPGPITPTTPR	K	S	48	89	42	3,4	23T(79.9663)	sp|P36167|SRL3_YEAST	P36167	SRL3_YEAST	SRL3	Protein SRL3	AWRI1631_113120, CENPK1137D_1104, EC1118_1K5_3587g, K7_SRL3, SCRG_04106	tr|A0A8H4C0H2|A0A8H4C0H2_YEASX, tr|B3LRG5|B3LRG5_YEAS1, tr|B5VMN3|B5VMN3_YEAS6, tr|C7GXB9|C7GXB9_YEAS2, tr|C8ZCQ2|C8ZCQ2_YEAS8, tr|G2WIB8|G2WIB8_YEASK, tr|N1NZK7|N1NZK7_YEASC	0	0	1	0	3	3	1	1	0	0	43998.3	0	488829	274136	277135	0	0	0	486707	0	325863	194474	196601	0	unmatched	unmatched	MS/MS	unmatched	MS/MS	MS/MS	MS/MS	MS/MS
TSISEAQDSPTSAPSPDGNEDPTYQYNVQFHFPGPITPTTPR	TSISEAQDSPTSAPSPDGNEDPT[79.9663]YQYNVQFHFPGPIT[79.9663]PTTPR	K	S	48	89	42	3,4	23T(79.9663),37T(79.9663)	sp|P36167|SRL3_YEAST	P36167	SRL3_YEAST	SRL3	Protein SRL3	AWRI1631_113120, CENPK1137D_1104, EC1118_1K5_3587g, K7_SRL3, SCRG_04106	tr|A0A8H4C0H2|A0A8H4C0H2_YEASX, tr|B3LRG5|B3LRG5_YEAS1, tr|B5VMN3|B5VMN3_YEAS6, tr|C7GXB9|C7GXB9_YEAS2, tr|C8ZCQ2|C8ZCQ2_YEAS8, tr|G2WIB8|G2WIB8_YEASK, tr|N1NZK7|N1NZK7_YEASC	0	0	0	0	0	0	2	0	0	0	0	0	0	0	1.69492e+06	0	0	0	0	0	0	0	0	0	unmatched	unmatched	unmatched	unmatched	unmatched	unmatched	MS/MS	unmatched
TSISEAQDSPTSAPSPDGNEDPTYQYNVQFHFPGPITPTTPR	TSISEAQDSPTSAPSPDGNEDPT[79.9663]Y[79.9663]QYNVQFHFPGPITPTTPR	K	S	48	89	42	3	23T(79.9663),24Y(79.9663)	sp|P36167|SRL3_YEAST	P36167	SRL3_YEAST	SRL3	Protein SRL3	AWRI1631_113120, CENPK1137D_1104, EC1118_1K5_3587g, K7_SRL3, SCRG_04106	tr|A0A8H4C0H2|A0A8H4C0H2_YEASX, tr|B3LRG5|B3LRG5_YEAS1, tr|B5VMN3|B5VMN3_YEAS6, tr|C7GXB9|C7GXB9_YEAS2, tr|C8ZCQ2|C8ZCQ2_YEAS8, tr|G2WIB8|G2WIB8_YEASK, tr|N1NZK7|N1NZK7_YEASC	0	0	0	0	2	0	0	2	0	0	0	0	76800.4	1.00619e+06	0	0	0	0	0	0	76800.4	1.00619e+06	0	0	unmatched	unmatched	unmatched	unmatched	MS/MS	MBR	unmatched	MS/MS
TSISEAQDSPTSAPSPDGNEDPTYQYNVQFHFPGPITPTTPR	TSISEAQDSPTSAPSPDGNEDPT[79.9663]Y[79.9663]QYNVQFHFPGPIT[79.9663]PTTPR	K	S	48	89	42	3	23T(79.9663),24Y(79.9663),37T(79.9663)	sp|P36167|SRL3_YEAST	P36167	SRL3_YEAST	SRL3	Protein SRL3	AWRI1631_113120, CENPK1137D_1104, EC1118_1K5_3587g, K7_SRL3, SCRG_04106	tr|A0A8H4C0H2|A0A8H4C0H2_YEASX, tr|B3LRG5|B3LRG5_YEAS1, tr|B5VMN3|B5VMN3_YEAS6, tr|C7GXB9|C7GXB9_YEAS2, tr|C8ZCQ2|C8ZCQ2_YEAS8, tr|G2WIB8|G2WIB8_YEASK, tr|N1NZK7|N1NZK7_YEASC	0	0	0	0	1	0	0	0	0	0	0	0	150898	0	0	0	0	0	0	0	0	0	0	0	unmatched	unmatched	unmatched	unmatched	MS/MS	unmatched	unmatched	unmatched
TSISEAQDSPTSAPSPGGNEDPTYQYNVQFHFPGPITPTTPR	TSISEAQDSPTSAPSPGGNEDPTYQY[79.9663]NVQFHFPGPIT[79.9663]PTTPR	K	S	48	89	42	4	26Y(79.9663),37T(79.9663)	tr|A7A050|A7A050_YEAS7	A7A050	A7A050_YEAS7	SRL3	Suppressor of rad53 lethality			0	0	0	0	0	0	0	1	0	0	0	0	140401	0	0	33378.2	0	0	0	0	140401	0	0	33378.2	unmatched	unmatched	unmatched	unmatched	MBR	unmatched	unmatched	MS/MS
TSISEAQDSPTSAPSPDGNEDPTYQYNVQFHFPGPITPTTPR	TSISEAQDSPTSAPS[79.9663]PDGNEDPTYQYNVQFHFPGPITPTTPR	K	S	48	89	42	3,4,5	15S(79.9663)	sp|P36167|SRL3_YEAST	P36167	SRL3_YEAST	SRL3	Protein SRL3	AWRI1631_113120, CENPK1137D_1104, EC1118_1K5_3587g, K7_SRL3, SCRG_04106	tr|A0A8H4C0H2|A0A8H4C0H2_YEASX, tr|B3LRG5|B3LRG5_YEAS1, tr|B5VMN3|B5VMN3_YEAS6, tr|C7GXB9|C7GXB9_YEAS2, tr|C8ZCQ2|C8ZCQ2_YEAS8, tr|G2WIB8|G2WIB8_YEASK, tr|N1NZK7|N1NZK7_YEASC	1	5	8	5	15	36	23	15	116636	126386	112576	143846	4.39869e+06	2.30499e+06	2904084	4519164	72321	78002.4	70141.9	90436.6	4.41692e+06	1.38443e+06	1.74476e+06	2.76906e+06	MS/MS	MS/MS	MS/MS	MS/MS	MS/MS	MS/MS	MS/MS	MS/MS	STY:79.9663@T(0.0127)S(0.0127)IS(0.0128)EAQDS(0.0178)PT(0.0261)S(0.0271)APS(0.6053)PDGNEDPT(0.0369)Y(0.0323)QY(0.0242)NVQFHFPGPIT(0.0641)PT(0.0641)T(0.0641)PR;	STY:79.9663@T(0.0108)S(0.0108)IS(0.0115)EAQDS(0.0238)PT(0.0605)S(0.0723)APS(0.7251)PDGNEDPT(0.0104)Y(0.0104)QY(0.0107)NVQFHFPGPIT(0.0219)PT(0.0162)T(0.0156)PR;
TSISEAQDSPTSAPSPDGNEDPTYQYNVQFHFPGPITPTTPR	TSISEAQDSPTSAPS[79.9663]PDGNEDPTYQYNVQFHFPGPITPT[79.9663]TPR	K	S	48	89	42	4	15S(79.9663),39T(79.9663)	sp|P36167|SRL3_YEAST	P36167	SRL3_YEAST	SRL3	Protein SRL3	AWRI1631_113120, CENPK1137D_1104, EC1118_1K5_3587g, K7_SRL3, SCRG_04106	tr|A0A8H4C0H2|A0A8H4C0H2_YEASX, tr|B3LRG5|B3LRG5_YEAS1, tr|B5VMN3|B5VMN3_YEAS6, tr|C7GXB9|C7GXB9_YEAS2, tr|C8ZCQ2|C8ZCQ2_YEAS8, tr|G2WIB8|G2WIB8_YEASK, tr|N1NZK7|N1NZK7_YEASC	0	0	0	0	0	1	1	0	0	0	0	0	0	618536	710944	0	0	0	0	0	0	618536	710944	0	unmatched	unmatched	unmatched	unmatched	unmatched	MS/MS	MS/MS	unmatched
TSISEAQDSPTSAPSPDGNEDPTYQYNVQFHFPGPITPTTPR	TSISEAQDSPTSAPS[79.9663]PDGNEDPTYQYNVQFHFPGPIT[79.9663]PTTPR	K	S	48	89	42	3,4	15S(79.9663),37T(79.9663)	sp|P36167|SRL3_YEAST	P36167	SRL3_YEAST	SRL3	Protein SRL3	AWRI1631_113120, CENPK1137D_1104, EC1118_1K5_3587g, K7_SRL3, SCRG_04106	tr|A0A8H4C0H2|A0A8H4C0H2_YEASX, tr|B3LRG5|B3LRG5_YEAS1, tr|B5VMN3|B5VMN3_YEAS6, tr|C7GXB9|C7GXB9_YEAS2, tr|C8ZCQ2|C8ZCQ2_YEAS8, tr|G2WIB8|G2WIB8_YEASK, tr|N1NZK7|N1NZK7_YEASC	0	0	0	0	7	8	5	9	0	0	0	0	2.23076e+06	1.61754e+06	1908815	675506	0	0	0	0	1.06211e+06	1.19618e+06	1.39934e+06	508710	unmatched	unmatched	unmatched	unmatched	MS/MS	MS/MS	MS/MS	MS/MS
TSISEAQDSPTSAPSPDGNEDPTYQYNVQFHFPGPITPTTPR	TSISEAQDSPTSAPS[79.9663]PDGNEDPTYQY[79.9663]NVQFHFPGPITPTTPR	K	S	48	89	42	3,4	15S(79.9663),26Y(79.9663)	sp|P36167|SRL3_YEAST	P36167	SRL3_YEAST	SRL3	Protein SRL3	AWRI1631_113120, CENPK1137D_1104, EC1118_1K5_3587g, K7_SRL3, SCRG_04106	tr|A0A8H4C0H2|A0A8H4C0H2_YEASX, tr|B3LRG5|B3LRG5_YEAS1, tr|B5VMN3|B5VMN3_YEAS6, tr|C7GXB9|C7GXB9_YEAS2, tr|C8ZCQ2|C8ZCQ2_YEAS8, tr|G2WIB8|G2WIB8_YEASK, tr|N1NZK7|N1NZK7_YEASC	0	0	0	0	3	1	0	1	0	0	0	0	372968	20693.3	21299.7	278783	0	0	0	0	233460	18691.1	19238.8	568413	unmatched	unmatched	unmatched	unmatched	MS/MS	MS/MS	MBR	MS/MS
TSISEAQDSPTSAPSPDGNEDPTYQYNVQFHFPGPITPTTPR	TSISEAQDSPTSAPS[79.9663]PDGNEDPTY[79.9663]QYNVQFHFPGPITPTTPR	K	S	48	89	42	4	15S(79.9663),24Y(79.9663)	sp|P36167|SRL3_YEAST	P36167	SRL3_YEAST	SRL3	Protein SRL3	AWRI1631_113120, CENPK1137D_1104, EC1118_1K5_3587g, K7_SRL3, SCRG_04106	tr|A0A8H4C0H2|A0A8H4C0H2_YEASX, tr|B3LRG5|B3LRG5_YEAS1, tr|B5VMN3|B5VMN3_YEAS6, tr|C7GXB9|C7GXB9_YEAS2, tr|C8ZCQ2|C8ZCQ2_YEAS8, tr|G2WIB8|G2WIB8_YEASK, tr|N1NZK7|N1NZK7_YEASC	0	0	0	0	0	0	0	1	0	0	0	0	0	0	0	0	0	0	0	0	0	0	0	0	unmatched	unmatched	unmatched	unmatched	unmatched	unmatched	unmatched	MS/MS
TSISEAQDSPTSAPSPDGNEDPTYQYNVQFHFPGPITPTTPR	TSISEAQDSPTSAPS[79.9663]PDGNEDPT[79.9663]YQYNVQFHFPGPITPTTPR	K	S	48	89	42	3,4	15S(79.9663),23T(79.9663)	sp|P36167|SRL3_YEAST	P36167	SRL3_YEAST	SRL3	Protein SRL3	AWRI1631_113120, CENPK1137D_1104, EC1118_1K5_3587g, K7_SRL3, SCRG_04106	tr|A0A8H4C0H2|A0A8H4C0H2_YEASX, tr|B3LRG5|B3LRG5_YEAS1, tr|B5VMN3|B5VMN3_YEAS6, tr|C7GXB9|C7GXB9_YEAS2, tr|C8ZCQ2|C8ZCQ2_YEAS8, tr|G2WIB8|G2WIB8_YEASK, tr|N1NZK7|N1NZK7_YEASC	0	1	0	0	2	0	0	0	0	29317.9	0	0	1.73611e+06	0	0	0	0	0	0	0	0	0	0	0	unmatched	MS/MS	unmatched	unmatched	MS/MS	unmatched	unmatched	unmatched		STY:79.9663@T(0.0677)S(0.0677)IS(0.0677)EAQDS(0.1138)PT(0.2048)S(0.2128)APS(0.3441)PDGNEDPT(0.2829)Y(0.2829)QY(0.0333)NVQFHFPGPIT(0.1050)PT(0.1086)T(0.1086)PR;
TSISEAQDSPTSAPSPGGNEDPTYQYNVQFHFPGPITPTTPR	TSISEAQDSPTSAPS[79.9663]PGGNEDPTYQYNVQFHFPGPITPTTPR	K	S	48	89	42	4	15S(79.9663)	tr|A7A050|A7A050_YEAS7	A7A050	A7A050_YEAS7	SRL3	Suppressor of rad53 lethality			0	0	0	0	0	4	2	1	0	0	0	0	0	43957.4	48496.3	50604	0	0	0	0	0	43957.4	48496.3	50604	unmatched	unmatched	unmatched	unmatched	unmatched	MS/MS	MS/MS	MS/MS
TSISEAQDSPTSAPSPGGNEDPTYQYNVQFHFPGPITPTTPR	TSISEAQDSPTSAPS[79.9663]PGGNEDPT[79.9663]YQYNVQFHFPGPITPTTPR	K	S	48	89	42	4	15S(79.9663),23T(79.9663)	tr|A7A050|A7A050_YEAS7	A7A050	A7A050_YEAS7	SRL3	Suppressor of rad53 lethality			0	0	0	0	1	1	1	0	0	0	0	0	215732	94565.1	164967	0	0	0	0	0	215732	94565.1	164967	0	unmatched	unmatched	unmatched	unmatched	MS/MS	MS/MS	MS/MS	unmatched
TSISEAQDSPTSAPSPGGNEDPTYQYNVQFHFPGPITPTTPR	TSISEAQDSPTSAPS[79.9663]PGGNEDPT[79.9663]YQYNVQFHFPGPIT[79.9663]PTTPR	K	S	48	89	42	3	15S(79.9663),23T(79.9663),37T(79.9663)	tr|A7A050|A7A050_YEAS7	A7A050	A7A050_YEAS7	SRL3	Suppressor of rad53 lethality			0	0	0	0	0	1	0	0	0	0	0	0	0	21538.6	0	0	0	0	0	0	0	0	0	0	unmatched	unmatched	unmatched	unmatched	unmatched	MS/MS	unmatched	unmatched
TSISEAQDSPTSAPSPDGNEDPTYQYNVQFHFPGPITPTTPR	TSISEAQDSPTS[79.9663]APSPDGNEDPTYQYNVQFHFPGPITPTTPR	K	S	48	89	42	3,4,5	12S(79.9663)	sp|P36167|SRL3_YEAST	P36167	SRL3_YEAST	SRL3	Protein SRL3	AWRI1631_113120, CENPK1137D_1104, EC1118_1K5_3587g, K7_SRL3, SCRG_04106	tr|A0A8H4C0H2|A0A8H4C0H2_YEASX, tr|B3LRG5|B3LRG5_YEAS1, tr|B5VMN3|B5VMN3_YEAS6, tr|C7GXB9|C7GXB9_YEAS2, tr|C8ZCQ2|C8ZCQ2_YEAS8, tr|G2WIB8|G2WIB8_YEASK, tr|N1NZK7|N1NZK7_YEASC	0	1	2	0	2	3	3	0	75005.2	19446.6	120756	0	6.72654e+06	234350	1.52738e+06	0	236998	21056.6	102996	0	1.86461e+06	215323	945531	0	MBR	MS/MS	MS/MS	unmatched	MS/MS	MS/MS	MS/MS	unmatched		STY:79.9663@T(0.0089)S(0.0089)IS(0.0089)EAQDS(0.0976)PT(0.0976)S(0.7245)APS(0.0105)PDGNEDPT(0.0061)Y(0.0061)QY(0.0058)NVQFHFPGPIT(0.0087)PT(0.0082)T(0.0082)PR;
TSISEAQDSPTSAPSPDGNEDPTYQYNVQFHFPGPITPTTPR	TSISEAQDSPTS[79.9663]APSPDGNEDPTYQYNVQFHFPGPIT[79.9663]PTTPR	K	S	48	89	42	3	12S(79.9663),37T(79.9663)	sp|P36167|SRL3_YEAST	P36167	SRL3_YEAST	SRL3	Protein SRL3	AWRI1631_113120, CENPK1137D_1104, EC1118_1K5_3587g, K7_SRL3, SCRG_04106	tr|A0A8H4C0H2|A0A8H4C0H2_YEASX, tr|B3LRG5|B3LRG5_YEAS1, tr|B5VMN3|B5VMN3_YEAS6, tr|C7GXB9|C7GXB9_YEAS2, tr|C8ZCQ2|C8ZCQ2_YEAS8, tr|G2WIB8|G2WIB8_YEASK, tr|N1NZK7|N1NZK7_YEASC	0	1	0	0	0	1	0	1	96176.9	54101.5	0	0	169053	1.03779e+06	0	297096	96176.9	54101.5	0	0	169053	1.03779e+06	0	297096	MBR	MS/MS	unmatched	unmatched	MBR	MS/MS	unmatched	MS/MS		STY:79.9663@T(0.0108)S(0.0108)IS(0.0108)EAQDS(0.0120)PT(0.0146)S(0.8386)APS(0.0154)PDGNEDPT(0.0392)Y(0.1009)QY(0.0792)NVQFHFPGPIT(0.8249)PT(0.0214)T(0.0214)PR;
TSISEAQDSPTSAPSPDGNEDPTYQYNVQFHFPGPITPTTPR	TSISEAQDSPTS[79.9663]APSPDGNEDPTYQY[79.9663]NVQFHFPGPITPTTPR	K	S	48	89	42	4	12S(79.9663),26Y(79.9663)	sp|P36167|SRL3_YEAST	P36167	SRL3_YEAST	SRL3	Protein SRL3	AWRI1631_113120, CENPK1137D_1104, EC1118_1K5_3587g, K7_SRL3, SCRG_04106	tr|A0A8H4C0H2|A0A8H4C0H2_YEASX, tr|B3LRG5|B3LRG5_YEAS1, tr|B5VMN3|B5VMN3_YEAS6, tr|C7GXB9|C7GXB9_YEAS2, tr|C8ZCQ2|C8ZCQ2_YEAS8, tr|G2WIB8|G2WIB8_YEASK, tr|N1NZK7|N1NZK7_YEASC	1	0	0	0	0	0	0	0	54252.6	0	0	0	0	629867	0	0	54252.6	0	0	0	0	629867	0	0	MS/MS	unmatched	unmatched	unmatched	unmatched	MBR	unmatched	unmatched	STY:79.9663@T(0.0061)S(0.0061)IS(0.0061)EAQDS(0.0099)PT(0.0058)S(0.2645)APS(0.2492)PDGNEDPT(0.2008)Y(0.2008)QY(0.2645)NVQFHFPGPIT(0.2620)PT(0.2620)T(0.2620)PR;
TSISEAQDSPTSAPSPDGNEDPTYQYNVQFHFPGPITPTTPR	TSISEAQDSPTS[79.9663]APSPDGNEDPTY[79.9663]QYNVQFHFPGPITPTTPR	K	S	48	89	42	3	12S(79.9663),24Y(79.9663)	sp|P36167|SRL3_YEAST	P36167	SRL3_YEAST	SRL3	Protein SRL3	AWRI1631_113120, CENPK1137D_1104, EC1118_1K5_3587g, K7_SRL3, SCRG_04106	tr|A0A8H4C0H2|A0A8H4C0H2_YEASX, tr|B3LRG5|B3LRG5_YEAS1, tr|B5VMN3|B5VMN3_YEAS6, tr|C7GXB9|C7GXB9_YEAS2, tr|C8ZCQ2|C8ZCQ2_YEAS8, tr|G2WIB8|G2WIB8_YEASK, tr|N1NZK7|N1NZK7_YEASC	0	0	0	0	0	1	0	0	0	0	0	0	0	850320	0	0	0	0	0	0	0	0	0	0	unmatched	unmatched	unmatched	unmatched	unmatched	MS/MS	unmatched	unmatched
TSISEAQDSPTSAPSPDGNEDPTYQYNVQFHFPGPITPTTPR	TSISEAQDSPTS[79.9663]APSPDGNEDPTY[79.9663]QYNVQFHFPGPITPT[79.9663]TPR	K	S	48	89	42	4	12S(79.9663),24Y(79.9663),39T(79.9663)	sp|P36167|SRL3_YEAST	P36167	SRL3_YEAST	SRL3	Protein SRL3	AWRI1631_113120, CENPK1137D_1104, EC1118_1K5_3587g, K7_SRL3, SCRG_04106	tr|A0A8H4C0H2|A0A8H4C0H2_YEASX, tr|B3LRG5|B3LRG5_YEAS1, tr|B5VMN3|B5VMN3_YEAS6, tr|C7GXB9|C7GXB9_YEAS2, tr|C8ZCQ2|C8ZCQ2_YEAS8, tr|G2WIB8|G2WIB8_YEASK, tr|N1NZK7|N1NZK7_YEASC	0	0	0	0	0	0	1	0	0	0	0	0	0	41961.8	44732.4	0	0	0	0	0	0	41961.8	44732.4	0	unmatched	unmatched	unmatched	unmatched	unmatched	MBR	MS/MS	unmatched
TSISEAQDSPTSAPSPDGNEDPTYQYNVQFHFPGPITPTTPR	TSISEAQDSPTS[79.9663]APS[79.9663]PDGNEDPTYQYNVQFHFPGPITPTTPR	K	S	48	89	42	3,4	12S(79.9663),15S(79.9663)	sp|P36167|SRL3_YEAST	P36167	SRL3_YEAST	SRL3	Protein SRL3	AWRI1631_113120, CENPK1137D_1104, EC1118_1K5_3587g, K7_SRL3, SCRG_04106	tr|A0A8H4C0H2|A0A8H4C0H2_YEASX, tr|B3LRG5|B3LRG5_YEAS1, tr|B5VMN3|B5VMN3_YEAS6, tr|C7GXB9|C7GXB9_YEAS2, tr|C8ZCQ2|C8ZCQ2_YEAS8, tr|G2WIB8|G2WIB8_YEASK, tr|N1NZK7|N1NZK7_YEASC	0	0	0	0	1	3	1	0	0	0	0	0	3.04322e+06	44617.5	580715	0	0	0	0	0	2909538	23240.1	664503	0	unmatched	unmatched	unmatched	unmatched	MS/MS	MS/MS	MS/MS	unmatched
TSISEAQDSPTSAPSPDGNEDPTYQYNVQFHFPGPITPTTPR	TSISEAQDSPTS[79.9663]APS[79.9663]PDGNEDPTYQYNVQFHFPGPITPT[79.9663]TPR	K	S	48	89	42	4	12S(79.9663),15S(79.9663),39T(79.9663)	sp|P36167|SRL3_YEAST	P36167	SRL3_YEAST	SRL3	Protein SRL3	AWRI1631_113120, CENPK1137D_1104, EC1118_1K5_3587g, K7_SRL3, SCRG_04106	tr|A0A8H4C0H2|A0A8H4C0H2_YEASX, tr|B3LRG5|B3LRG5_YEAS1, tr|B5VMN3|B5VMN3_YEAS6, tr|C7GXB9|C7GXB9_YEAS2, tr|C8ZCQ2|C8ZCQ2_YEAS8, tr|G2WIB8|G2WIB8_YEASK, tr|N1NZK7|N1NZK7_YEASC	0	0	0	0	0	0	1	0	0	0	0	0	0	38168.1	47503.2	0	0	0	0	0	0	38168.1	47503.2	0	unmatched	unmatched	unmatched	unmatched	unmatched	MBR	MS/MS	unmatched
TSISEAQDSPTSAPSPDGNEDPTYQYNVQFHFPGPITPTTPR	TSISEAQDSPTS[79.9663]APS[79.9663]PDGNEDPTYQYNVQFHFPGPIT[79.9663]PTTPR	K	S	48	89	42	4	12S(79.9663),15S(79.9663),37T(79.9663)	sp|P36167|SRL3_YEAST	P36167	SRL3_YEAST	SRL3	Protein SRL3	AWRI1631_113120, CENPK1137D_1104, EC1118_1K5_3587g, K7_SRL3, SCRG_04106	tr|A0A8H4C0H2|A0A8H4C0H2_YEASX, tr|B3LRG5|B3LRG5_YEAS1, tr|B5VMN3|B5VMN3_YEAS6, tr|C7GXB9|C7GXB9_YEAS2, tr|C8ZCQ2|C8ZCQ2_YEAS8, tr|G2WIB8|G2WIB8_YEASK, tr|N1NZK7|N1NZK7_YEASC	0	0	0	0	1	1	0	0	0	12750.7	0	0	58987.7	37856.5	48061.1	0	0	12750.7	0	0	58987.7	37856.5	48061.1	0	unmatched	MBR	unmatched	unmatched	MS/MS	MS/MS	MBR	unmatched
TSISEAQDSPTSAPSPDGNEDPTYQYNVQFHFPGPITPTTPR	TSISEAQDSPTS[79.9663]APS[79.9663]PDGNEDPTY[79.9663]QYNVQFHFPGPITPTTPR	K	S	48	89	42	4	12S(79.9663),15S(79.9663),24Y(79.9663)	sp|P36167|SRL3_YEAST	P36167	SRL3_YEAST	SRL3	Protein SRL3	AWRI1631_113120, CENPK1137D_1104, EC1118_1K5_3587g, K7_SRL3, SCRG_04106	tr|A0A8H4C0H2|A0A8H4C0H2_YEASX, tr|B3LRG5|B3LRG5_YEAS1, tr|B5VMN3|B5VMN3_YEAS6, tr|C7GXB9|C7GXB9_YEAS2, tr|C8ZCQ2|C8ZCQ2_YEAS8, tr|G2WIB8|G2WIB8_YEASK, tr|N1NZK7|N1NZK7_YEASC	0	0	0	0	1	0	0	0	0	0	0	0	34463.9	0	0	0	0	0	0	0	0	0	0	0	unmatched	unmatched	unmatched	unmatched	MS/MS	unmatched	unmatched	unmatched
TSISEAQDSPTSAPSPGGNEDPTYQYNVQFHFPGPITPTTPR	TSISEAQDSPTS[79.9663]APS[79.9663]PGGNEDPTYQYNVQFHFPGPITPTTPR	K	S	48	89	42	3,4	12S(79.9663),15S(79.9663)	tr|A7A050|A7A050_YEAS7	A7A050	A7A050_YEAS7	SRL3	Suppressor of rad53 lethality			0	0	0	0	0	3	2	0	0	0	0	0	0	134386	177543	0	0	0	0	0	0	114725	177543	0	unmatched	unmatched	unmatched	unmatched	unmatched	MS/MS	MS/MS	unmatched
TSISEAQDSPTSAPSPDGNEDPTYQYNVQFHFPGPITPTTPR	TSISEAQDSPT[79.9663]SAPSPDGNEDPTYQYNVQFHFPGPITPTTPR	K	S	48	89	42	3,4	11T(79.9663)	sp|P36167|SRL3_YEAST	P36167	SRL3_YEAST	SRL3	Protein SRL3	AWRI1631_113120, CENPK1137D_1104, EC1118_1K5_3587g, K7_SRL3, SCRG_04106	tr|A0A8H4C0H2|A0A8H4C0H2_YEASX, tr|B3LRG5|B3LRG5_YEAS1, tr|B5VMN3|B5VMN3_YEAS6, tr|C7GXB9|C7GXB9_YEAS2, tr|C8ZCQ2|C8ZCQ2_YEAS8, tr|G2WIB8|G2WIB8_YEASK, tr|N1NZK7|N1NZK7_YEASC	1	0	1	0	2	2	2	1	74865.9	0	49439.7	0	2.37431e+06	36973.6	1.79817e+06	0	176218	0	128200	0	1.38172e+06	95874.6	458476	0	MS/MS	unmatched	MS/MS	unmatched	MS/MS	MS/MS	MS/MS	MS/MS	STY:79.9663@T(0.0026)S(0.0026)IS(0.0026)EAQDS(0.0028)PT(0.4985)S(0.0323)APS(0.0903)PDGNEDPT(0.0778)Y(0.0688)QY(0.0724)NVQFHFPGPIT(0.0514)PT(0.0491)T(0.0491)PR;
TSISEAQDSPTSAPSPDGNEDPTYQYNVQFHFPGPITPTTPR	TSISEAQDSPT[79.9663]SAPSPDGNEDPTYQYNVQFHFPGPIT[79.9663]PTTPR	K	S	48	89	42	3	11T(79.9663),37T(79.9663)	sp|P36167|SRL3_YEAST	P36167	SRL3_YEAST	SRL3	Protein SRL3	AWRI1631_113120, CENPK1137D_1104, EC1118_1K5_3587g, K7_SRL3, SCRG_04106	tr|A0A8H4C0H2|A0A8H4C0H2_YEASX, tr|B3LRG5|B3LRG5_YEAS1, tr|B5VMN3|B5VMN3_YEAS6, tr|C7GXB9|C7GXB9_YEAS2, tr|C8ZCQ2|C8ZCQ2_YEAS8, tr|G2WIB8|G2WIB8_YEASK, tr|N1NZK7|N1NZK7_YEASC	1	0	0	0	0	0	0	0	85315	0	0	0	0	0	0	0	0	0	0	0	0	0	0	0	MS/MS	unmatched	unmatched	unmatched	unmatched	unmatched	unmatched	unmatched	STY:79.9663@T(0.0081)S(0.0081)IS(0.0081)EAQDS(0.0093)PT(0.3002)S(0.3002)APS(0.3002)PDGNEDPT(0.2690)Y(0.2690)QY(0.1548)NVQFHFPGPIT(0.3295)PT(0.0218)T(0.0218)PR;
TSISEAQDSPTSAPSPDGNEDPTYQYNVQFHFPGPITPTTPR	TSISEAQDSPT[79.9663]SAPSPDGNEDPTYQY[79.9663]NVQFHFPGPITPTTPR	K	S	48	89	42	3,4	11T(79.9663),26Y(79.9663)	sp|P36167|SRL3_YEAST	P36167	SRL3_YEAST	SRL3	Protein SRL3	AWRI1631_113120, CENPK1137D_1104, EC1118_1K5_3587g, K7_SRL3, SCRG_04106	tr|A0A8H4C0H2|A0A8H4C0H2_YEASX, tr|B3LRG5|B3LRG5_YEAS1, tr|B5VMN3|B5VMN3_YEAS6, tr|C7GXB9|C7GXB9_YEAS2, tr|C8ZCQ2|C8ZCQ2_YEAS8, tr|G2WIB8|G2WIB8_YEASK, tr|N1NZK7|N1NZK7_YEASC	0	0	0	0	0	1	2	0	49982.2	53416.8	0	0	0	591929	1620938	0	76619.9	81885	0	0	0	386151	741765	0	MBR	MBR	unmatched	unmatched	unmatched	MS/MS	MS/MS	unmatched
TSISEAQDSPTSAPSPDGNEDPTYQYNVQFHFPGPITPTTPR	TSISEAQDSPT[79.9663]SAPSPDGNEDPTY[79.9663]QYNVQFHFPGPITPTTPR	K	S	48	89	42	3,4	11T(79.9663),24Y(79.9663)	sp|P36167|SRL3_YEAST	P36167	SRL3_YEAST	SRL3	Protein SRL3	AWRI1631_113120, CENPK1137D_1104, EC1118_1K5_3587g, K7_SRL3, SCRG_04106	tr|A0A8H4C0H2|A0A8H4C0H2_YEASX, tr|B3LRG5|B3LRG5_YEAS1, tr|B5VMN3|B5VMN3_YEAS6, tr|C7GXB9|C7GXB9_YEAS2, tr|C8ZCQ2|C8ZCQ2_YEAS8, tr|G2WIB8|G2WIB8_YEASK, tr|N1NZK7|N1NZK7_YEASC	0	0	0	0	1	0	0	1	0	0	0	0	1.46048e+06	0	0	0	0	0	0	0	0	0	0	0	unmatched	unmatched	unmatched	unmatched	MS/MS	unmatched	unmatched	MS/MS
TSISEAQDSPTSAPSPDGNEDPTYQYNVQFHFPGPITPTTPR	TSISEAQDSPT[79.9663]SAPSPDGNEDPT[79.9663]YQYNVQFHFPGPITPTTPR	K	S	48	89	42	3	11T(79.9663),23T(79.9663)	sp|P36167|SRL3_YEAST	P36167	SRL3_YEAST	SRL3	Protein SRL3	AWRI1631_113120, CENPK1137D_1104, EC1118_1K5_3587g, K7_SRL3, SCRG_04106	tr|A0A8H4C0H2|A0A8H4C0H2_YEASX, tr|B3LRG5|B3LRG5_YEAS1, tr|B5VMN3|B5VMN3_YEAS6, tr|C7GXB9|C7GXB9_YEAS2, tr|C8ZCQ2|C8ZCQ2_YEAS8, tr|G2WIB8|G2WIB8_YEASK, tr|N1NZK7|N1NZK7_YEASC	0	0	0	0	0	0	1	0	0	0	0	0	0	0	1.11283e+06	0	0	0	0	0	0	0	0	0	unmatched	unmatched	unmatched	unmatched	unmatched	unmatched	MS/MS	unmatched
TSISEAQDSPTSAPSPDGNEDPTYQYNVQFHFPGPITPTTPR	TSISEAQDSPT[79.9663]SAPS[79.9663]PDGNEDPTYQYNVQFHFPGPITPTTPR	K	S	48	89	42	3,4	11T(79.9663),15S(79.9663)	sp|P36167|SRL3_YEAST	P36167	SRL3_YEAST	SRL3	Protein SRL3	AWRI1631_113120, CENPK1137D_1104, EC1118_1K5_3587g, K7_SRL3, SCRG_04106	tr|A0A8H4C0H2|A0A8H4C0H2_YEASX, tr|B3LRG5|B3LRG5_YEAS1, tr|B5VMN3|B5VMN3_YEAS6, tr|C7GXB9|C7GXB9_YEAS2, tr|C8ZCQ2|C8ZCQ2_YEAS8, tr|G2WIB8|G2WIB8_YEASK, tr|N1NZK7|N1NZK7_YEASC	0	1	0	0	4	4	2	0	85286.6	105881	0	0	2.27207e+06	1.41668e+06	697534	0	60608.3	75243.3	0	0	4499325	740869	1381312	0	MBR	MS/MS	unmatched	unmatched	MS/MS	MS/MS	MS/MS	unmatched		STY:79.9663@T(0.0066)S(0.0066)IS(0.0068)EAQDS(0.0339)PT(0.2930)S(0.2930)APS(0.3909)PDGNEDPT(0.1711)Y(0.1711)QY(0.0851)NVQFHFPGPIT(0.1596)PT(0.1912)T(0.1912)PR;
TSISEAQDSPTSAPSPDGNEDPTYQYNVQFHFPGPITPTTPR	TSISEAQDSPT[79.9663]SAPS[79.9663]PDGNEDPTYQYNVQFHFPGPITPT[79.9663]TPR	K	S	48	89	42	4	11T(79.9663),15S(79.9663),39T(79.9663)	sp|P36167|SRL3_YEAST	P36167	SRL3_YEAST	SRL3	Protein SRL3	AWRI1631_113120, CENPK1137D_1104, EC1118_1K5_3587g, K7_SRL3, SCRG_04106	tr|A0A8H4C0H2|A0A8H4C0H2_YEASX, tr|B3LRG5|B3LRG5_YEAS1, tr|B5VMN3|B5VMN3_YEAS6, tr|C7GXB9|C7GXB9_YEAS2, tr|C8ZCQ2|C8ZCQ2_YEAS8, tr|G2WIB8|G2WIB8_YEASK, tr|N1NZK7|N1NZK7_YEASC	0	0	0	0	1	0	0	0	0	0	0	0	100468	0	0	0	0	0	0	0	0	0	0	0	unmatched	unmatched	unmatched	unmatched	MS/MS	unmatched	unmatched	unmatched
TSISEAQDSPTSAPSPDGNEDPTYQYNVQFHFPGPITPTTPR	TSISEAQDSPT[79.9663]SAPS[79.9663]PDGNEDPTYQYNVQFHFPGPIT[79.9663]PTTPR	K	S	48	89	42	3	11T(79.9663),15S(79.9663),37T(79.9663)	sp|P36167|SRL3_YEAST	P36167	SRL3_YEAST	SRL3	Protein SRL3	AWRI1631_113120, CENPK1137D_1104, EC1118_1K5_3587g, K7_SRL3, SCRG_04106	tr|A0A8H4C0H2|A0A8H4C0H2_YEASX, tr|B3LRG5|B3LRG5_YEAS1, tr|B5VMN3|B5VMN3_YEAS6, tr|C7GXB9|C7GXB9_YEAS2, tr|C8ZCQ2|C8ZCQ2_YEAS8, tr|G2WIB8|G2WIB8_YEASK, tr|N1NZK7|N1NZK7_YEASC	0	0	0	0	0	1	0	0	0	0	0	0	0	39962.9	0	0	0	0	0	0	0	0	0	0	unmatched	unmatched	unmatched	unmatched	unmatched	MS/MS	unmatched	unmatched
TSISEAQDSPTSAPSPDGNEDPTYQYNVQFHFPGPITPTTPR	TSISEAQDSPT[79.9663]SAPS[79.9663]PDGNEDPTYQY[79.9663]NVQFHFPGPITPTTPR	K	S	48	89	42	4	11T(79.9663),15S(79.9663),26Y(79.9663)	sp|P36167|SRL3_YEAST	P36167	SRL3_YEAST	SRL3	Protein SRL3	AWRI1631_113120, CENPK1137D_1104, EC1118_1K5_3587g, K7_SRL3, SCRG_04106	tr|A0A8H4C0H2|A0A8H4C0H2_YEASX, tr|B3LRG5|B3LRG5_YEAS1, tr|B5VMN3|B5VMN3_YEAS6, tr|C7GXB9|C7GXB9_YEAS2, tr|C8ZCQ2|C8ZCQ2_YEAS8, tr|G2WIB8|G2WIB8_YEASK, tr|N1NZK7|N1NZK7_YEASC	0	0	0	0	1	0	0	0	0	0	0	0	99514.1	0	0	0	0	0	0	0	0	0	0	0	unmatched	unmatched	unmatched	unmatched	MS/MS	unmatched	unmatched	unmatched
TSISEAQDSPTSAPSPGGNEDPTYQYNVQFHFPGPITPTTPR	TSISEAQDSPT[79.9663]SAPS[79.9663]PGGNEDPTYQYNVQFHFPGPITPTTPR	K	S	48	89	42	4	11T(79.9663),15S(79.9663)	tr|A7A050|A7A050_YEAS7	A7A050	A7A050_YEAS7	SRL3	Suppressor of rad53 lethality			0	0	0	0	0	2	2	2	0	0	0	0	0	89771.3	153514	112663	0	0	0	0	0	89771.3	153514	112663	unmatched	unmatched	unmatched	unmatched	unmatched	MS/MS	MS/MS	MS/MS
TSISEAQDSPTSAPSPGGNEDPTYQYNVQFHFPGPITPTTPR	TSISEAQDSPT[79.9663]SAPS[79.9663]PGGNEDPTYQYNVQFHFPGPIT[79.9663]PTTPR	K	S	48	89	42	4	11T(79.9663),15S(79.9663),37T(79.9663)	tr|A7A050|A7A050_YEAS7	A7A050	A7A050_YEAS7	SRL3	Suppressor of rad53 lethality			0	0	0	0	0	0	1	0	0	0	0	0	0	0	87121.4	0	0	0	0	0	0	0	0	0	unmatched	unmatched	unmatched	unmatched	unmatched	unmatched	MS/MS	unmatched
TSISEAQDSPTSAPSPGGNEDPTYQYNVQFHFPGPITPTTPR	TSISEAQDSPT[79.9663]SAPS[79.9663]PGGNEDPTYQY[79.9663]NVQFHFPGPITPTTPR	K	S	48	89	42	4	11T(79.9663),15S(79.9663),26Y(79.9663)	tr|A7A050|A7A050_YEAS7	A7A050	A7A050_YEAS7	SRL3	Suppressor of rad53 lethality			0	0	0	0	0	1	0	0	0	0	0	0	0	48806.2	0	0	0	0	0	0	0	0	0	0	unmatched	unmatched	unmatched	unmatched	unmatched	MS/MS	unmatched	unmatched
TSISEAQDSPTSAPSPGGNEDPTYQYNVQFHFPGPITPTTPR	TSISEAQDSPT[79.9663]SAPS[79.9663]PGGNEDPT[79.9663]YQYNVQFHFPGPITPTTPR	K	S	48	89	42	4	11T(79.9663),15S(79.9663),23T(79.9663)	tr|A7A050|A7A050_YEAS7	A7A050	A7A050_YEAS7	SRL3	Suppressor of rad53 lethality			0	0	0	0	1	0	0	0	0	0	0	0	0	0	0	0	0	0	0	0	0	0	0	0	unmatched	unmatched	unmatched	unmatched	MS/MS	unmatched	unmatched	unmatched
TSISEAQDSPTSAPSPDGNEDPTYQYNVQFHFPGPITPTTPR	TSISEAQDSPT[79.9663]S[79.9663]APSPDGNEDPTYQYNVQFHFPGPITPTTPR	K	S	48	89	42	3,4	11T(79.9663),12S(79.9663)	sp|P36167|SRL3_YEAST	P36167	SRL3_YEAST	SRL3	Protein SRL3	AWRI1631_113120, CENPK1137D_1104, EC1118_1K5_3587g, K7_SRL3, SCRG_04106	tr|A0A8H4C0H2|A0A8H4C0H2_YEASX, tr|B3LRG5|B3LRG5_YEAS1, tr|B5VMN3|B5VMN3_YEAS6, tr|C7GXB9|C7GXB9_YEAS2, tr|C8ZCQ2|C8ZCQ2_YEAS8, tr|G2WIB8|G2WIB8_YEASK, tr|N1NZK7|N1NZK7_YEASC	0	0	0	0	3	0	0	0	0	0	0	0	229789	0	0	0	0	0	0	0	0	0	0	0	unmatched	unmatched	unmatched	unmatched	MS/MS	unmatched	unmatched	unmatched
TSISEAQDSPTSAPSPDGNEDPTYQYNVQFHFPGPITPTTPR	TSISEAQDSPT[79.9663]S[79.9663]APSPDGNEDPTYQYNVQFHFPGPIT[79.9663]PTTPR	K	S	48	89	42	4	11T(79.9663),12S(79.9663),37T(79.9663)	sp|P36167|SRL3_YEAST	P36167	SRL3_YEAST	SRL3	Protein SRL3	AWRI1631_113120, CENPK1137D_1104, EC1118_1K5_3587g, K7_SRL3, SCRG_04106	tr|A0A8H4C0H2|A0A8H4C0H2_YEASX, tr|B3LRG5|B3LRG5_YEAS1, tr|B5VMN3|B5VMN3_YEAS6, tr|C7GXB9|C7GXB9_YEAS2, tr|C8ZCQ2|C8ZCQ2_YEAS8, tr|G2WIB8|G2WIB8_YEASK, tr|N1NZK7|N1NZK7_YEASC	0	0	0	0	1	0	0	0	0	0	0	0	106835	0	0	0	0	0	0	0	0	0	0	0	unmatched	unmatched	unmatched	unmatched	MS/MS	unmatched	unmatched	unmatched
TSISEAQDSPTSAPSPDGNEDPTYQYNVQFHFPGPITPTTPR	TSISEAQDSPT[79.9663]S[79.9663]APSPDGNEDPT[79.9663]YQYNVQFHFPGPITPTTPR	K	S	48	89	42	4	11T(79.9663),12S(79.9663),23T(79.9663)	sp|P36167|SRL3_YEAST	P36167	SRL3_YEAST	SRL3	Protein SRL3	AWRI1631_113120, CENPK1137D_1104, EC1118_1K5_3587g, K7_SRL3, SCRG_04106	tr|A0A8H4C0H2|A0A8H4C0H2_YEASX, tr|B3LRG5|B3LRG5_YEAS1, tr|B5VMN3|B5VMN3_YEAS6, tr|C7GXB9|C7GXB9_YEAS2, tr|C8ZCQ2|C8ZCQ2_YEAS8, tr|G2WIB8|G2WIB8_YEASK, tr|N1NZK7|N1NZK7_YEASC	0	0	0	0	1	0	0	0	0	0	0	0	105401	0	0	0	0	0	0	0	0	0	0	0	unmatched	unmatched	unmatched	unmatched	MS/MS	unmatched	unmatched	unmatched
TSISEAQDSPTSAPSPGGNEDPTYQYNVQFHFPGPITPTTPR	TSISEAQDSPT[79.9663]S[79.9663]APSPGGNEDPTYQYNVQFHFPGPITPTTPR	K	S	48	89	42	3,4	11T(79.9663),12S(79.9663)	tr|A7A050|A7A050_YEAS7	A7A050	A7A050_YEAS7	SRL3	Suppressor of rad53 lethality			0	0	0	0	0	3	0	1	0	0	0	0	0	124594	0	53613.4	0	0	0	0	0	105687	0	53613.4	unmatched	unmatched	unmatched	unmatched	unmatched	MS/MS	unmatched	MS/MS
TSISEAQDSPTSAPSPDGNEDPTYQYNVQFHFPGPITPTTPR	TSISEAQDSPT[79.9663]S[79.9663]APS[79.9663]PDGNEDPTYQYNVQFHFPGPITPTTPR	K	S	48	89	42	3,4	11T(79.9663),12S(79.9663),15S(79.9663)	sp|P36167|SRL3_YEAST	P36167	SRL3_YEAST	SRL3	Protein SRL3	AWRI1631_113120, CENPK1137D_1104, EC1118_1K5_3587g, K7_SRL3, SCRG_04106	tr|A0A8H4C0H2|A0A8H4C0H2_YEASX, tr|B3LRG5|B3LRG5_YEAS1, tr|B5VMN3|B5VMN3_YEAS6, tr|C7GXB9|C7GXB9_YEAS2, tr|C8ZCQ2|C8ZCQ2_YEAS8, tr|G2WIB8|G2WIB8_YEASK, tr|N1NZK7|N1NZK7_YEASC	0	0	0	0	2	0	0	0	0	0	0	0	0	0	0	0	0	0	0	0	0	0	0	0	unmatched	unmatched	unmatched	unmatched	MS/MS	unmatched	unmatched	unmatched
TSISEAQDSPTSAPSPGGNEDPTYQYNVQFHFPGPITPTTPR	TSISEAQDSPT[79.9663]S[79.9663]APS[79.9663]PGGNEDPTYQYNVQFHFPGPITPTTPR	K	S	48	89	42	4	11T(79.9663),12S(79.9663),15S(79.9663)	tr|A7A050|A7A050_YEAS7	A7A050	A7A050_YEAS7	SRL3	Suppressor of rad53 lethality			0	0	0	0	0	1	1	0	0	0	0	0	0	66895.2	87039.2	0	0	0	0	0	0	66895.2	87039.2	0	unmatched	unmatched	unmatched	unmatched	unmatched	MS/MS	MS/MS	unmatched
TSISEAQDSPTSAPSPDGNEDPTYQYNVQFHFPGPITPTTPR	TSISEAQDS[79.9663]PTSAPSPDGNEDPTYQYNVQFHFPGPITPTTPR	K	S	48	89	42	3,4	9S(79.9663)	sp|P36167|SRL3_YEAST	P36167	SRL3_YEAST	SRL3	Protein SRL3	AWRI1631_113120, CENPK1137D_1104, EC1118_1K5_3587g, K7_SRL3, SCRG_04106	tr|A0A8H4C0H2|A0A8H4C0H2_YEASX, tr|B3LRG5|B3LRG5_YEAS1, tr|B5VMN3|B5VMN3_YEAS6, tr|C7GXB9|C7GXB9_YEAS2, tr|C8ZCQ2|C8ZCQ2_YEAS8, tr|G2WIB8|G2WIB8_YEASK, tr|N1NZK7|N1NZK7_YEASC	0	0	1	0	1	0	0	0	0	0	22336.5	0	48920.7	47977.7	0	0	0	0	22336.5	0	0	47977.7	0	0	unmatched	unmatched	MS/MS	unmatched	MS/MS	MBR	unmatched	unmatched
TSISEAQDSPTSAPSPDGNEDPTYQYNVQFHFPGPITPTTPR	TSISEAQDS[79.9663]PTSAPSPDGNEDPTYQYNVQFHFPGPIT[79.9663]PTTPR	K	S	48	89	42	3,4	37T(79.9663),9S(79.9663)	sp|P36167|SRL3_YEAST	P36167	SRL3_YEAST	SRL3	Protein SRL3	AWRI1631_113120, CENPK1137D_1104, EC1118_1K5_3587g, K7_SRL3, SCRG_04106	tr|A0A8H4C0H2|A0A8H4C0H2_YEASX, tr|B3LRG5|B3LRG5_YEAS1, tr|B5VMN3|B5VMN3_YEAS6, tr|C7GXB9|C7GXB9_YEAS2, tr|C8ZCQ2|C8ZCQ2_YEAS8, tr|G2WIB8|G2WIB8_YEASK, tr|N1NZK7|N1NZK7_YEASC	0	0	0	0	1	0	2	0	0	0	0	0	69525.8	0	1.24064e+06	0	0	0	0	0	0	0	0	0	unmatched	unmatched	unmatched	unmatched	MS/MS	unmatched	MS/MS	unmatched
TSISEAQDSPTSAPSPDGNEDPTYQYNVQFHFPGPITPTTPR	TSISEAQDS[79.9663]PTSAPSPDGNEDPTYQY[79.9663]NVQFHFPGPITPTTPR	K	S	48	89	42	3	26Y(79.9663),9S(79.9663)	sp|P36167|SRL3_YEAST	P36167	SRL3_YEAST	SRL3	Protein SRL3	AWRI1631_113120, CENPK1137D_1104, EC1118_1K5_3587g, K7_SRL3, SCRG_04106	tr|A0A8H4C0H2|A0A8H4C0H2_YEASX, tr|B3LRG5|B3LRG5_YEAS1, tr|B5VMN3|B5VMN3_YEAS6, tr|C7GXB9|C7GXB9_YEAS2, tr|C8ZCQ2|C8ZCQ2_YEAS8, tr|G2WIB8|G2WIB8_YEASK, tr|N1NZK7|N1NZK7_YEASC	0	0	0	0	0	1	0	0	0	0	0	0	0	0	0	0	0	0	0	0	0	0	0	0	unmatched	unmatched	unmatched	unmatched	unmatched	MS/MS	unmatched	unmatched
TSISEAQDSPTSAPSPDGNEDPTYQYNVQFHFPGPITPTTPR	TSISEAQDS[79.9663]PTSAPSPDGNEDPTY[79.9663]QYNVQFHFPGPITPTTPR	K	S	48	89	42	3	24Y(79.9663),9S(79.9663)	sp|P36167|SRL3_YEAST	P36167	SRL3_YEAST	SRL3	Protein SRL3	AWRI1631_113120, CENPK1137D_1104, EC1118_1K5_3587g, K7_SRL3, SCRG_04106	tr|A0A8H4C0H2|A0A8H4C0H2_YEASX, tr|B3LRG5|B3LRG5_YEAS1, tr|B5VMN3|B5VMN3_YEAS6, tr|C7GXB9|C7GXB9_YEAS2, tr|C8ZCQ2|C8ZCQ2_YEAS8, tr|G2WIB8|G2WIB8_YEASK, tr|N1NZK7|N1NZK7_YEASC	0	0	0	0	0	1	0	0	0	0	0	0	0	433825	0	0	0	0	0	0	0	0	0	0	unmatched	unmatched	unmatched	unmatched	unmatched	MS/MS	unmatched	unmatched
TSISEAQDSPTSAPSPDGNEDPTYQYNVQFHFPGPITPTTPR	TSISEAQDS[79.9663]PTSAPSPDGNEDPT[79.9663]YQYNVQFHFPGPITPTTPR	K	S	48	89	42	3,4	23T(79.9663),9S(79.9663)	sp|P36167|SRL3_YEAST	P36167	SRL3_YEAST	SRL3	Protein SRL3	AWRI1631_113120, CENPK1137D_1104, EC1118_1K5_3587g, K7_SRL3, SCRG_04106	tr|A0A8H4C0H2|A0A8H4C0H2_YEASX, tr|B3LRG5|B3LRG5_YEAS1, tr|B5VMN3|B5VMN3_YEAS6, tr|C7GXB9|C7GXB9_YEAS2, tr|C8ZCQ2|C8ZCQ2_YEAS8, tr|G2WIB8|G2WIB8_YEASK, tr|N1NZK7|N1NZK7_YEASC	0	0	0	0	1	0	1	0	59302.5	0	0	0	1.71075e+06	0	328484	215422	40166.1	0	0	0	1.1095e+06	0	222485	3.29522e+06	MBR	unmatched	unmatched	unmatched	MS/MS	unmatched	MS/MS	MBR
TSISEAQDSPTSAPSPDGNEDPTYQYNVQFHFPGPITPTTPR	TSISEAQDS[79.9663]PTSAPSPDGNEDPT[79.9663]YQYNVQFHFPGPIT[79.9663]PTTPR	K	S	48	89	42	3	23T(79.9663),37T(79.9663),9S(79.9663)	sp|P36167|SRL3_YEAST	P36167	SRL3_YEAST	SRL3	Protein SRL3	AWRI1631_113120, CENPK1137D_1104, EC1118_1K5_3587g, K7_SRL3, SCRG_04106	tr|A0A8H4C0H2|A0A8H4C0H2_YEASX, tr|B3LRG5|B3LRG5_YEAS1, tr|B5VMN3|B5VMN3_YEAS6, tr|C7GXB9|C7GXB9_YEAS2, tr|C8ZCQ2|C8ZCQ2_YEAS8, tr|G2WIB8|G2WIB8_YEASK, tr|N1NZK7|N1NZK7_YEASC	0	0	0	0	0	1	0	0	0	0	0	0	0	38406.2	58990.7	0	0	0	0	0	0	38406.2	58990.7	0	unmatched	unmatched	unmatched	unmatched	unmatched	MS/MS	MBR	unmatched
TSISEAQDSPTSAPSPDGNEDPTYQYNVQFHFPGPITPTTPR	TSISEAQDS[79.9663]PTSAPS[79.9663]PDGNEDPTYQYNVQFHFPGPITPTTPR	K	S	48	89	42	3,4	15S(79.9663),9S(79.9663)	sp|P36167|SRL3_YEAST	P36167	SRL3_YEAST	SRL3	Protein SRL3	AWRI1631_113120, CENPK1137D_1104, EC1118_1K5_3587g, K7_SRL3, SCRG_04106	tr|A0A8H4C0H2|A0A8H4C0H2_YEASX, tr|B3LRG5|B3LRG5_YEAS1, tr|B5VMN3|B5VMN3_YEAS6, tr|C7GXB9|C7GXB9_YEAS2, tr|C8ZCQ2|C8ZCQ2_YEAS8, tr|G2WIB8|G2WIB8_YEASK, tr|N1NZK7|N1NZK7_YEASC	0	2	0	0	5	6	3	0	0	172979	0	0	4955647	1.4975e+06	1.89786e+06	0	0	112302	0	0	3.09473e+06	995999	1.21664e+06	0	unmatched	MS/MS	unmatched	unmatched	MS/MS	MS/MS	MS/MS	unmatched		STY:79.9663@T(0.0101)S(0.0101)IS(0.0104)EAQDS(0.7128)PT(0.0209)S(0.0209)APS(0.7103)PDGNEDPT(0.0126)Y(0.0126)QY(0.0215)NVQFHFPGPIT(0.1318)PT(0.1631)T(0.1631)PR;
TSISEAQDSPTSAPSPDGNEDPTYQYNVQFHFPGPITPTTPR	TSISEAQDS[79.9663]PTSAPS[79.9663]PDGNEDPTYQYNVQFHFPGPITPTT[79.9663]PR	K	S	48	89	42	4	15S(79.9663),40T(79.9663),9S(79.9663)	sp|P36167|SRL3_YEAST	P36167	SRL3_YEAST	SRL3	Protein SRL3	AWRI1631_113120, CENPK1137D_1104, EC1118_1K5_3587g, K7_SRL3, SCRG_04106	tr|A0A8H4C0H2|A0A8H4C0H2_YEASX, tr|B3LRG5|B3LRG5_YEAS1, tr|B5VMN3|B5VMN3_YEAS6, tr|C7GXB9|C7GXB9_YEAS2, tr|C8ZCQ2|C8ZCQ2_YEAS8, tr|G2WIB8|G2WIB8_YEASK, tr|N1NZK7|N1NZK7_YEASC	0	0	0	0	0	1	0	0	0	0	0	0	0	33585.2	47645.2	0	0	0	0	0	0	33585.2	47645.2	0	unmatched	unmatched	unmatched	unmatched	unmatched	MS/MS	MBR	unmatched
TSISEAQDSPTSAPSPDGNEDPTYQYNVQFHFPGPITPTTPR	TSISEAQDS[79.9663]PTSAPS[79.9663]PDGNEDPTYQYNVQFHFPGPITPT[79.9663]TPR	K	S	48	89	42	3	15S(79.9663),39T(79.9663),9S(79.9663)	sp|P36167|SRL3_YEAST	P36167	SRL3_YEAST	SRL3	Protein SRL3	AWRI1631_113120, CENPK1137D_1104, EC1118_1K5_3587g, K7_SRL3, SCRG_04106	tr|A0A8H4C0H2|A0A8H4C0H2_YEASX, tr|B3LRG5|B3LRG5_YEAS1, tr|B5VMN3|B5VMN3_YEAS6, tr|C7GXB9|C7GXB9_YEAS2, tr|C8ZCQ2|C8ZCQ2_YEAS8, tr|G2WIB8|G2WIB8_YEASK, tr|N1NZK7|N1NZK7_YEASC	0	0	0	0	0	1	0	0	0	0	0	0	0	42637.8	0	0	0	0	0	0	0	0	0	0	unmatched	unmatched	unmatched	unmatched	unmatched	MS/MS	unmatched	unmatched
TSISEAQDSPTSAPSPDGNEDPTYQYNVQFHFPGPITPTTPR	TSISEAQDS[79.9663]PTSAPS[79.9663]PDGNEDPTYQYNVQFHFPGPIT[79.9663]PTTPR	K	S	48	89	42	4	15S(79.9663),37T(79.9663),9S(79.9663)	sp|P36167|SRL3_YEAST	P36167	SRL3_YEAST	SRL3	Protein SRL3	AWRI1631_113120, CENPK1137D_1104, EC1118_1K5_3587g, K7_SRL3, SCRG_04106	tr|A0A8H4C0H2|A0A8H4C0H2_YEASX, tr|B3LRG5|B3LRG5_YEAS1, tr|B5VMN3|B5VMN3_YEAS6, tr|C7GXB9|C7GXB9_YEAS2, tr|C8ZCQ2|C8ZCQ2_YEAS8, tr|G2WIB8|G2WIB8_YEASK, tr|N1NZK7|N1NZK7_YEASC	0	0	0	0	2	0	1	0	0	0	0	0	55230.8	0	49495.3	0	0	0	0	0	55230.8	0	49495.3	0	unmatched	unmatched	unmatched	unmatched	MS/MS	unmatched	MS/MS	unmatched
TSISEAQDSPTSAPSPDGNEDPTYQYNVQFHFPGPITPTTPR	TSISEAQDS[79.9663]PTSAPS[79.9663]PDGNEDPT[79.9663]YQYNVQFHFPGPITPTTPR	K	S	48	89	42	3	15S(79.9663),23T(79.9663),9S(79.9663)	sp|P36167|SRL3_YEAST	P36167	SRL3_YEAST	SRL3	Protein SRL3	AWRI1631_113120, CENPK1137D_1104, EC1118_1K5_3587g, K7_SRL3, SCRG_04106	tr|A0A8H4C0H2|A0A8H4C0H2_YEASX, tr|B3LRG5|B3LRG5_YEAS1, tr|B5VMN3|B5VMN3_YEAS6, tr|C7GXB9|C7GXB9_YEAS2, tr|C8ZCQ2|C8ZCQ2_YEAS8, tr|G2WIB8|G2WIB8_YEASK, tr|N1NZK7|N1NZK7_YEASC	0	0	0	0	0	0	1	0	0	13569.8	0	0	0	43024.7	47095.3	0	0	13569.8	0	0	0	43024.7	47095.3	0	unmatched	MBR	unmatched	unmatched	unmatched	MBR	MS/MS	unmatched
TSISEAQDSPTSAPSPDGNEDPTYQYNVQFHFPGPITPTTPR	TSISEAQDS[79.9663]PT[79.9663]SAPSPDGNEDPTYQYNVQFHFPGPITPTTPR	K	S	48	89	42	3	11T(79.9663),9S(79.9663)	sp|P36167|SRL3_YEAST	P36167	SRL3_YEAST	SRL3	Protein SRL3	AWRI1631_113120, CENPK1137D_1104, EC1118_1K5_3587g, K7_SRL3, SCRG_04106	tr|A0A8H4C0H2|A0A8H4C0H2_YEASX, tr|B3LRG5|B3LRG5_YEAS1, tr|B5VMN3|B5VMN3_YEAS6, tr|C7GXB9|C7GXB9_YEAS2, tr|C8ZCQ2|C8ZCQ2_YEAS8, tr|G2WIB8|G2WIB8_YEASK, tr|N1NZK7|N1NZK7_YEASC	0	0	0	0	2	1	0	0	0	0	0	0	32045.8	20867.2	0	0	0	0	0	0	32045.8	20867.2	0	0	unmatched	unmatched	unmatched	unmatched	MS/MS	MS/MS	unmatched	unmatched
TSISEAQDSPTSAPSPDGNEDPTYQYNVQFHFPGPITPTTPR	TSISEAQDS[79.9663]PT[79.9663]SAPSPDGNEDPTYQYNVQFHFPGPITPT[79.9663]TPR	K	S	48	89	42	3	11T(79.9663),39T(79.9663),9S(79.9663)	sp|P36167|SRL3_YEAST	P36167	SRL3_YEAST	SRL3	Protein SRL3	AWRI1631_113120, CENPK1137D_1104, EC1118_1K5_3587g, K7_SRL3, SCRG_04106	tr|A0A8H4C0H2|A0A8H4C0H2_YEASX, tr|B3LRG5|B3LRG5_YEAS1, tr|B5VMN3|B5VMN3_YEAS6, tr|C7GXB9|C7GXB9_YEAS2, tr|C8ZCQ2|C8ZCQ2_YEAS8, tr|G2WIB8|G2WIB8_YEASK, tr|N1NZK7|N1NZK7_YEASC	0	0	0	0	1	0	0	0	0	0	0	0	128525	0	0	0	0	0	0	0	0	0	0	0	unmatched	unmatched	unmatched	unmatched	MS/MS	unmatched	unmatched	unmatched
TSISEAQDSPTSAPSPGGNEDPTYQYNVQFHFPGPITPTTPR	TSISEAQDS[79.9663]PT[79.9663]SAPSPGGNEDPTYQYNVQFHFPGPITPTTPR	K	S	48	89	42	3	11T(79.9663),9S(79.9663)	tr|A7A050|A7A050_YEAS7	A7A050	A7A050_YEAS7	SRL3	Suppressor of rad53 lethality			0	0	0	0	0	1	0	0	0	0	0	0	0	19912.2	0	0	0	0	0	0	0	0	0	0	unmatched	unmatched	unmatched	unmatched	unmatched	MS/MS	unmatched	unmatched
TSISEAQDSPTSAPSPDGNEDPTYQYNVQFHFPGPITPTTPR	TSISEAQDS[79.9663]PT[79.9663]SAPS[79.9663]PDGNEDPTYQYNVQFHFPGPITPTTPR	K	S	48	89	42	4	11T(79.9663),15S(79.9663),9S(79.9663)	sp|P36167|SRL3_YEAST	P36167	SRL3_YEAST	SRL3	Protein SRL3	AWRI1631_113120, CENPK1137D_1104, EC1118_1K5_3587g, K7_SRL3, SCRG_04106	tr|A0A8H4C0H2|A0A8H4C0H2_YEASX, tr|B3LRG5|B3LRG5_YEAS1, tr|B5VMN3|B5VMN3_YEAS6, tr|C7GXB9|C7GXB9_YEAS2, tr|C8ZCQ2|C8ZCQ2_YEAS8, tr|G2WIB8|G2WIB8_YEASK, tr|N1NZK7|N1NZK7_YEASC	0	0	0	0	1	0	0	0	0	0	0	0	20909.2	0	0	0	0	0	0	0	0	0	0	0	unmatched	unmatched	unmatched	unmatched	MS/MS	unmatched	unmatched	unmatched
TSISEAQDSPTSAPSPDGNEDPTYQYNVQFHFPGPITPTTPR	TSISEAQDS[79.9663]PT[79.9663]S[79.9663]APSPDGNEDPTYQYNVQFHFPGPITPTTPR	K	S	48	89	42	3	11T(79.9663),12S(79.9663),9S(79.9663)	sp|P36167|SRL3_YEAST	P36167	SRL3_YEAST	SRL3	Protein SRL3	AWRI1631_113120, CENPK1137D_1104, EC1118_1K5_3587g, K7_SRL3, SCRG_04106	tr|A0A8H4C0H2|A0A8H4C0H2_YEASX, tr|B3LRG5|B3LRG5_YEAS1, tr|B5VMN3|B5VMN3_YEAS6, tr|C7GXB9|C7GXB9_YEAS2, tr|C8ZCQ2|C8ZCQ2_YEAS8, tr|G2WIB8|G2WIB8_YEASK, tr|N1NZK7|N1NZK7_YEASC	0	0	0	0	1	0	0	0	0	0	0	0	6195.93	0	0	0	0	0	0	0	0	0	0	0	unmatched	unmatched	unmatched	unmatched	MS/MS	unmatched	unmatched	unmatched
TPNWETVNETPK	T[79.9663]PNWETVNETPK	K	S	5	16	12	2	1T(79.9663)	sp|P36167|SRL3_YEAST	P36167	SRL3_YEAST	SRL3	Protein SRL3	AWRI1631_113120, CENPK1137D_1104, EC1118_1K5_3587g, K7_SRL3, SCRG_04106	tr|A0A8H4C0H2|A0A8H4C0H2_YEASX, tr|A7A050|A7A050_YEAS7, tr|B3LRG5|B3LRG5_YEAS1, tr|B5VMN3|B5VMN3_YEAS6, tr|C7GXB9|C7GXB9_YEAS2, tr|C8ZCQ2|C8ZCQ2_YEAS8, tr|G2WIB8|G2WIB8_YEASK, tr|N1NZK7|N1NZK7_YEASC	0	0	0	0	3	0	0	0	0	0	0	0	75589.4	0	0	0	0	0	0	0	0	0	0	0	unmatched	unmatched	unmatched	unmatched	MS/MS	unmatched	unmatched	unmatched
TPNWETVNETPK	T[79.9663]PNWETVNET[79.9663]PK	K	S	5	16	12	2	10T(79.9663),1T(79.9663)	sp|P36167|SRL3_YEAST	P36167	SRL3_YEAST	SRL3	Protein SRL3	AWRI1631_113120, CENPK1137D_1104, EC1118_1K5_3587g, K7_SRL3, SCRG_04106	tr|A0A8H4C0H2|A0A8H4C0H2_YEASX, tr|A7A050|A7A050_YEAS7, tr|B3LRG5|B3LRG5_YEAS1, tr|B5VMN3|B5VMN3_YEAS6, tr|C7GXB9|C7GXB9_YEAS2, tr|C8ZCQ2|C8ZCQ2_YEAS8, tr|G2WIB8|G2WIB8_YEASK, tr|N1NZK7|N1NZK7_YEASC	0	0	0	0	8	0	0	0	0	0	0	0	75537.1	0	0	0	0	0	0	0	0	0	0	0	unmatched	unmatched	unmatched	unmatched	MS/MS	unmatched	unmatched	unmatched
TQSTQENSLQEVVAIDTLLK	T[79.9663]QSTQENSLQEVVAIDTLLK	R	M	222	241	20	2,3	1T(79.9663)	sp|P36167|SRL3_YEAST	P36167	SRL3_YEAST	SRL3	Protein SRL3	AWRI1631_113120, CENPK1137D_1104, EC1118_1K5_3587g, K7_SRL3, SCRG_04106	tr|A0A8H4C0H2|A0A8H4C0H2_YEASX, tr|A7A050|A7A050_YEAS7, tr|B3LRG5|B3LRG5_YEAS1, tr|B5VMN3|B5VMN3_YEAS6, tr|C8ZCQ2|C8ZCQ2_YEAS8, tr|G2WIB8|G2WIB8_YEASK, tr|N1NZK7|N1NZK7_YEASC	3	7	5	4	16	11	10	3	2130032	2.43634e+06	996663	766680	7990764	2.0421e+06	2283113	163422	2130032	2.19589e+06	982158	826926	5265928	1.84353e+06	2.07217e+06	163422	MS/MS	MS/MS	MS/MS	MS/MS	MS/MS	MS/MS	MS/MS	MS/MS	STY:79.9663@T(0.4805)QS(0.4805)T(0.0171)QENS(0.0100)LQEVVAIDT(0.0118)LLK;	STY:79.9663@T(0.9191)QS(0.0246)T(0.0246)QENS(0.0163)LQEVVAIDT(0.0154)LLK;
TSISEAQDSPTSAPSPDGNEDPTYQYNVQFHFPGPITPTTPR	T[79.9663]S[79.9663]ISEAQDSPTSAPSPDGNEDPTYQYNVQFHFPGPITPTTPR	K	S	48	89	42	3	1T(79.9663),2S(79.9663)	sp|P36167|SRL3_YEAST	P36167	SRL3_YEAST	SRL3	Protein SRL3	AWRI1631_113120, CENPK1137D_1104, EC1118_1K5_3587g, K7_SRL3, SCRG_04106	tr|A0A8H4C0H2|A0A8H4C0H2_YEASX, tr|B3LRG5|B3LRG5_YEAS1, tr|B5VMN3|B5VMN3_YEAS6, tr|C7GXB9|C7GXB9_YEAS2, tr|C8ZCQ2|C8ZCQ2_YEAS8, tr|G2WIB8|G2WIB8_YEASK, tr|N1NZK7|N1NZK7_YEASC	0	0	0	0	1	0	0	0	0	0	0	0	0	0	0	0	0	0	0	0	0	0	0	0	unmatched	unmatched	unmatched	unmatched	MS/MS	unmatched	unmatched	unmatched
TSISEAQDSPTSAPSPGGNEDPTYQYNVQFHFPGPITPTTPR	T[79.9663]S[79.9663]IS[79.9663]EAQDSPTSAPSPGGNEDPTYQYNVQFHFPGPITPTTPR	K	S	48	89	42	3	1T(79.9663),2S(79.9663),4S(79.9663)	tr|A7A050|A7A050_YEAS7	A7A050	A7A050_YEAS7	SRL3	Suppressor of rad53 lethality			0	0	0	0	0	1	1	0	0	0	0	0	0	30894.7	43348.8	0	0	0	0	0	0	30894.7	43348.8	0	unmatched	unmatched	unmatched	unmatched	unmatched	MS/MS	MS/MS	unmatched
VDNVNVSPLR	VDNVNVSPLR	R	W	206	215	10	2		sp|P36167|SRL3_YEAST	P36167	SRL3_YEAST	SRL3	Protein SRL3	AWRI1631_113120, EC1118_1K5_3587g, K7_SRL3, SCRG_04106	tr|A0A8H4C0H2|A0A8H4C0H2_YEASX, tr|A7A050|A7A050_YEAS7, tr|B3LRG5|B3LRG5_YEAS1, tr|B5VMN3|B5VMN3_YEAS6, tr|C7GXB9|C7GXB9_YEAS2, tr|C8ZCQ2|C8ZCQ2_YEAS8, tr|G2WIB8|G2WIB8_YEASK	1	2	1	2	1	7	5	2	199204	295093	24659.6	15474.4	191744	949229	857088	150731	199204	295093	24659.6	15474.4	191744	949229	857088	150731	MS/MS	MS/MS	MS/MS	MS/MS	MS/MS	MS/MS	MS/MS	MS/MS
VDNVNVSPLRWSSHR	VDNVNVSPLRWS[79.9663]SHR	R	R	206	220	15	3	12S(79.9663)	sp|P36167|SRL3_YEAST	P36167	SRL3_YEAST	SRL3	Protein SRL3	AWRI1631_113120, EC1118_1K5_3587g, K7_SRL3, SCRG_04106	tr|A0A8H4C0H2|A0A8H4C0H2_YEASX, tr|A7A050|A7A050_YEAS7, tr|B3LRG5|B3LRG5_YEAS1, tr|B5VMN3|B5VMN3_YEAS6, tr|C7GXB9|C7GXB9_YEAS2, tr|C8ZCQ2|C8ZCQ2_YEAS8, tr|G2WIB8|G2WIB8_YEASK	0	0	0	0	0	1	1	0	0	5772.89	0	0	0	45091.7	48173.8	0	0	5772.89	0	0	0	45091.7	48173.8	0	unmatched	MBR	unmatched	unmatched	unmatched	MS/MS	MS/MS	unmatched
VDNVNVSPLR	VDNVNVS[79.9663]PLR	R	W	206	215	10	1,2	7S(79.9663)	sp|P36167|SRL3_YEAST	P36167	SRL3_YEAST	SRL3	Protein SRL3	AWRI1631_113120, EC1118_1K5_3587g, K7_SRL3, SCRG_04106	tr|A0A8H4C0H2|A0A8H4C0H2_YEASX, tr|A7A050|A7A050_YEAS7, tr|B3LRG5|B3LRG5_YEAS1, tr|B5VMN3|B5VMN3_YEAS6, tr|C7GXB9|C7GXB9_YEAS2, tr|C8ZCQ2|C8ZCQ2_YEAS8, tr|G2WIB8|G2WIB8_YEASK	2	1	7	0	52	4	4	2	833935	1.02111e+06	2.39521e+06	0	19715040	368628	339552	539656	833935	1.02111e+06	2.39521e+06	0	19699394	368628	339552	539656	MS/MS	MS/MS	MS/MS	unmatched	MS/MS	MS/MS	MS/MS	MS/MS	STY:79.9663@VDNVNVS(1.0000)PLR;	STY:79.9663@VDNVNVS(1.0000)PLR;
VDNVNVSPLRWSSHR	VDNVNVS[79.9663]PLRWSSHR	R	R	206	220	15	2,3	7S(79.9663)	sp|P36167|SRL3_YEAST	P36167	SRL3_YEAST	SRL3	Protein SRL3	AWRI1631_113120, EC1118_1K5_3587g, K7_SRL3, SCRG_04106	tr|A0A8H4C0H2|A0A8H4C0H2_YEASX, tr|A7A050|A7A050_YEAS7, tr|B3LRG5|B3LRG5_YEAS1, tr|B5VMN3|B5VMN3_YEAS6, tr|C7GXB9|C7GXB9_YEAS2, tr|C8ZCQ2|C8ZCQ2_YEAS8, tr|G2WIB8|G2WIB8_YEASK	0	0	0	0	0	1	0	2	0	0	0	0	0	38788	0	216357	0	0	0	0	0	38788	0	160164	unmatched	unmatched	unmatched	unmatched	unmatched	MS/MS	unmatched	MS/MS
VDNVNVSPLRWSSHRR	VDNVNVS[79.9663]PLRWSSHRR	R	T	206	221	16	3	7S(79.9663)	sp|P36167|SRL3_YEAST	P36167	SRL3_YEAST	SRL3	Protein SRL3	AWRI1631_113120, EC1118_1K5_3587g, K7_SRL3, SCRG_04106	tr|A0A8H4C0H2|A0A8H4C0H2_YEASX, tr|A7A050|A7A050_YEAS7, tr|B3LRG5|B3LRG5_YEAS1, tr|B5VMN3|B5VMN3_YEAS6, tr|C7GXB9|C7GXB9_YEAS2, tr|C8ZCQ2|C8ZCQ2_YEAS8, tr|G2WIB8|G2WIB8_YEASK	0	0	0	0	0	0	0	4	0	0	0	0	0	0	0	214498	0	0	0	0	0	0	0	0	unmatched	unmatched	unmatched	unmatched	unmatched	unmatched	unmatched	MS/MS
VLTINELISPNLDTESKSLLATPAR	VLTINELISPNLDTESKSLLATPAR	R	K	19	43	25	3		tr|A7A050|A7A050_YEAS7	A7A050	A7A050_YEAS7	SRL3	Suppressor of rad53 lethality	AWRI1631_113120, EC1118_1K5_3587g, SCRG_04106	tr|B3LRG5|B3LRG5_YEAS1, tr|B5VMN3|B5VMN3_YEAS6, tr|C7GXB9|C7GXB9_YEAS2, tr|C8ZCQ2|C8ZCQ2_YEAS8	0	0	0	0	0	4	5	0	0	0	0	0	0	0	0	0	0	0	0	0	0	0	0	0	unmatched	unmatched	unmatched	unmatched	unmatched	MS/MS	MS/MS	unmatched
VLTINELISPNLDTESNSLLATPAR	VLTINELISPNLDTESNSLLATPAR	R	K	19	43	25	2,3		sp|P36167|SRL3_YEAST	P36167	SRL3_YEAST	SRL3	Protein SRL3	CENPK1137D_1104, K7_SRL3	tr|A0A8H4C0H2|A0A8H4C0H2_YEASX, tr|G2WIB8|G2WIB8_YEASK, tr|N1NZK7|N1NZK7_YEASC	3	1	0	3	8	20	25	9	310292	205167	0	28190.1	116516	1.39107e+06	1578727	338821	135477	114224	0	47095.3	94869.3	1.0163e+06	1.13821e+06	275394	MS/MS	MS/MS	unmatched	MS/MS	MS/MS	MS/MS	MS/MS	MS/MS
VLTINELISPNLDTESNSLLATPARK	VLTINELISPNLDTESNSLLATPARK	R	Y	19	44	26	3,4		sp|P36167|SRL3_YEAST	P36167	SRL3_YEAST	SRL3	Protein SRL3	CENPK1137D_1104, K7_SRL3	tr|A0A8H4C0H2|A0A8H4C0H2_YEASX, tr|G2WIB8|G2WIB8_YEASK, tr|N1NZK7|N1NZK7_YEASC	0	0	0	1	4	3	7	4	0	0	0	17956	107565	678049	771529	345568	0	0	0	17956	107565	632559	743818	345568	unmatched	unmatched	unmatched	MS/MS	MS/MS	MS/MS	MS/MS	MS/MS
VLTINELISPNLDTESNSLLATPARKYFK	VLTINELISPNLDTESNSLLATPARKYFK	R	T	19	47	29	3,4		sp|P36167|SRL3_YEAST	P36167	SRL3_YEAST	SRL3	Protein SRL3	CENPK1137D_1104, K7_SRL3	tr|A0A8H4C0H2|A0A8H4C0H2_YEASX, tr|G2WIB8|G2WIB8_YEASK, tr|N1NZK7|N1NZK7_YEASC	0	0	0	0	0	0	0	4	0	0	0	0	0	0	0	246550	0	0	0	0	0	0	0	0	unmatched	unmatched	unmatched	unmatched	unmatched	unmatched	unmatched	MS/MS
VLTINELISPNLDTESNSLLATPAR	VLTINELISPNLDTESNSLLAT[79.9663]PAR	R	K	19	43	25	2,3	22T(79.9663)	sp|P36167|SRL3_YEAST	P36167	SRL3_YEAST	SRL3	Protein SRL3	CENPK1137D_1104, K7_SRL3	tr|A0A8H4C0H2|A0A8H4C0H2_YEASX, tr|G2WIB8|G2WIB8_YEASK, tr|N1NZK7|N1NZK7_YEASC	1	0	3	6	13	0	0	3	24020.4	0	31132.2	162722	404567	23097.2	0	281880	32636.5	0	19037.1	108406	274560	32211	0	138416	MS/MS	unmatched	MS/MS	MS/MS	MS/MS	MBR	unmatched	MS/MS	STY:79.9663@VLT(0.0286)INELIS(0.0498)PNLDT(0.2116)ES(0.0131)NS(0.0131)LLAT(0.6838)PAR;
VLTINELISPNLDTESNSLLATPARK	VLTINELISPNLDTESNSLLAT[79.9663]PARK	R	Y	19	44	26	2,3	22T(79.9663)	sp|P36167|SRL3_YEAST	P36167	SRL3_YEAST	SRL3	Protein SRL3	CENPK1137D_1104, K7_SRL3	tr|A0A8H4C0H2|A0A8H4C0H2_YEASX, tr|G2WIB8|G2WIB8_YEASK, tr|N1NZK7|N1NZK7_YEASC	1	3	0	6	3	0	1	8	34893.6	31886.5	0	166499	1.87543e+06	107185	0	2.37163e+06	34893.6	31886.5	0	166499	1.87543e+06	107185	0	2.26673e+06	MS/MS	MS/MS	unmatched	MS/MS	MS/MS	MBR	MS/MS	MS/MS	STY:79.9663@VLT(0.0110)INELIS(0.0150)PNLDT(0.0119)ES(0.0119)NS(0.0124)LLAT(0.9378)PARK;	STY:79.9663@VLT(0.0209)INELIS(0.0268)PNLDT(0.0248)ES(0.0178)NS(0.0134)LLAT(0.8963)PARK;
VLTINELISPNLDTESNSLLATPARKYFK	VLTINELISPNLDTESNSLLAT[79.9663]PARKYFK	R	T	19	47	29	3,4	22T(79.9663)	sp|P36167|SRL3_YEAST	P36167	SRL3_YEAST	SRL3	Protein SRL3	CENPK1137D_1104, K7_SRL3	tr|A0A8H4C0H2|A0A8H4C0H2_YEASX, tr|G2WIB8|G2WIB8_YEASK, tr|N1NZK7|N1NZK7_YEASC	0	0	0	0	5	0	0	6	0	0	0	0	219901	0	0	575504	0	0	0	0	115553	0	0	302751	unmatched	unmatched	unmatched	unmatched	MS/MS	unmatched	unmatched	MS/MS
VLTINELISPNLDTESNSLLATPAR	VLTINELISPNLDTESNS[79.9663]LLATPAR	R	K	19	43	25	2,3	18S(79.9663)	sp|P36167|SRL3_YEAST	P36167	SRL3_YEAST	SRL3	Protein SRL3	CENPK1137D_1104, K7_SRL3	tr|A0A8H4C0H2|A0A8H4C0H2_YEASX, tr|G2WIB8|G2WIB8_YEASK, tr|N1NZK7|N1NZK7_YEASC	0	1	0	4	8	5	5	5	0	22842.4	0	136925	229008	191490	169771	241412	0	19266.7	0	95413.1	172357	100259	94994.1	670499	unmatched	MS/MS	unmatched	MS/MS	MS/MS	MS/MS	MS/MS	MS/MS		STY:79.9663@VLT(0.0100)INELIS(0.0569)PNLDT(0.0693)ES(0.0267)NS(0.6611)LLAT(0.1760)PAR;
VLTINELISPNLDTESNSLLATPARK	VLTINELISPNLDTESNS[79.9663]LLATPARK	R	Y	19	44	26	2,3	18S(79.9663)	sp|P36167|SRL3_YEAST	P36167	SRL3_YEAST	SRL3	Protein SRL3	CENPK1137D_1104, K7_SRL3	tr|A0A8H4C0H2|A0A8H4C0H2_YEASX, tr|G2WIB8|G2WIB8_YEASK, tr|N1NZK7|N1NZK7_YEASC	0	0	0	1	3	3	1	6	0	0	0	31370.3	1.59199e+06	103705	110389	2.16144e+06	0	0	0	31370.3	1.59199e+06	81847.9	87099.6	2.16144e+06	unmatched	unmatched	unmatched	MS/MS	MS/MS	MS/MS	MS/MS	MS/MS
VLTINELISPNLDTESNSLLATPARKYFK	VLTINELISPNLDTESNS[79.9663]LLATPARKYFK	R	T	19	47	29	3,4	18S(79.9663)	sp|P36167|SRL3_YEAST	P36167	SRL3_YEAST	SRL3	Protein SRL3	CENPK1137D_1104, K7_SRL3	tr|A0A8H4C0H2|A0A8H4C0H2_YEASX, tr|G2WIB8|G2WIB8_YEASK, tr|N1NZK7|N1NZK7_YEASC	0	0	0	1	1	0	0	0	0	0	0	12569.4	56673.4	0	0	0	0	0	0	0	0	0	0	0	unmatched	unmatched	unmatched	MS/MS	MS/MS	unmatched	unmatched	unmatched
VLTINELISPNLDTESNSLLATPARK	VLTINELISPNLDTESNS[79.9663]LLAT[79.9663]PARK	R	Y	19	44	26	3	18S(79.9663),22T(79.9663)	sp|P36167|SRL3_YEAST	P36167	SRL3_YEAST	SRL3	Protein SRL3	CENPK1137D_1104, K7_SRL3	tr|A0A8H4C0H2|A0A8H4C0H2_YEASX, tr|G2WIB8|G2WIB8_YEASK, tr|N1NZK7|N1NZK7_YEASC	0	0	0	0	1	0	0	0	0	0	0	0	92817.6	0	0	0	0	0	0	0	0	0	0	0	unmatched	unmatched	unmatched	unmatched	MS/MS	unmatched	unmatched	unmatched
VLTINELISPNLDTESNSLLATPARKYFK	VLTINELISPNLDTESNS[79.9663]LLAT[79.9663]PARKYFK	R	T	19	47	29	4	18S(79.9663),22T(79.9663)	sp|P36167|SRL3_YEAST	P36167	SRL3_YEAST	SRL3	Protein SRL3	CENPK1137D_1104, K7_SRL3	tr|A0A8H4C0H2|A0A8H4C0H2_YEASX, tr|G2WIB8|G2WIB8_YEASK, tr|N1NZK7|N1NZK7_YEASC	0	0	0	0	0	0	0	1	0	0	0	0	0	0	0	35433.8	0	0	0	0	0	0	0	0	unmatched	unmatched	unmatched	unmatched	unmatched	unmatched	unmatched	MS/MS
VLTINELISPNLDTESNSLLATPAR	VLTINELISPNLDTES[79.9663]NSLLATPAR	R	K	19	43	25	2,3	16S(79.9663)	sp|P36167|SRL3_YEAST	P36167	SRL3_YEAST	SRL3	Protein SRL3	CENPK1137D_1104, K7_SRL3	tr|A0A8H4C0H2|A0A8H4C0H2_YEASX, tr|G2WIB8|G2WIB8_YEASK, tr|N1NZK7|N1NZK7_YEASC	0	0	0	3	2	1	2	0	0	0	0	46764.4	215083	0	216150	0	0	0	0	90212.8	147593	0	73469.7	0	unmatched	unmatched	unmatched	MS/MS	MS/MS	MS/MS	MS/MS	unmatched
VLTINELISPNLDTESNSLLATPARK	VLTINELISPNLDTES[79.9663]NSLLATPARK	R	Y	19	44	26	3,4	16S(79.9663)	sp|P36167|SRL3_YEAST	P36167	SRL3_YEAST	SRL3	Protein SRL3	CENPK1137D_1104, K7_SRL3	tr|A0A8H4C0H2|A0A8H4C0H2_YEASX, tr|G2WIB8|G2WIB8_YEASK, tr|N1NZK7|N1NZK7_YEASC	0	0	0	0	3	0	1	1	38962	31762.7	0	0	111273	0	90633.6	83253.4	38962	31762.7	0	0	111273	0	90633.6	0	MBR	MBR	unmatched	unmatched	MS/MS	unmatched	MS/MS	MS/MS
VLTINELISPNLDTESNSLLATPAR	VLTINELISPNLDTES[79.9663]NSLLAT[79.9663]PAR	R	K	19	43	25	2,3	16S(79.9663),22T(79.9663)	sp|P36167|SRL3_YEAST	P36167	SRL3_YEAST	SRL3	Protein SRL3	CENPK1137D_1104, K7_SRL3	tr|A0A8H4C0H2|A0A8H4C0H2_YEASX, tr|G2WIB8|G2WIB8_YEASK, tr|N1NZK7|N1NZK7_YEASC	0	0	0	0	3	0	0	0	0	0	0	0	70541.4	0	0	0	0	0	0	0	0	0	0	0	unmatched	unmatched	unmatched	unmatched	MS/MS	unmatched	unmatched	unmatched
VLTINELISPNLDTESNSLLATPARK	VLTINELISPNLDTES[79.9663]NSLLAT[79.9663]PARK	R	Y	19	44	26	3	16S(79.9663),22T(79.9663)	sp|P36167|SRL3_YEAST	P36167	SRL3_YEAST	SRL3	Protein SRL3	CENPK1137D_1104, K7_SRL3	tr|A0A8H4C0H2|A0A8H4C0H2_YEASX, tr|G2WIB8|G2WIB8_YEASK, tr|N1NZK7|N1NZK7_YEASC	0	0	0	0	1	0	0	0	0	0	0	0	108891	0	0	0	0	0	0	0	0	0	0	0	unmatched	unmatched	unmatched	unmatched	MS/MS	unmatched	unmatched	unmatched
VLTINELISPNLDTESNSLLATPAR	VLTINELISPNLDT[79.9663]ESNSLLATPAR	R	K	19	43	25	2	14T(79.9663)	sp|P36167|SRL3_YEAST	P36167	SRL3_YEAST	SRL3	Protein SRL3	CENPK1137D_1104, K7_SRL3	tr|A0A8H4C0H2|A0A8H4C0H2_YEASX, tr|G2WIB8|G2WIB8_YEASK, tr|N1NZK7|N1NZK7_YEASC	0	0	0	0	1	2	3	0	0	0	0	0	0	186736	142183	0	0	0	0	0	0	186736	142183	0	unmatched	unmatched	unmatched	unmatched	MS/MS	MS/MS	MS/MS	unmatched
VLTINELISPNLDTESNSLLATPARK	VLTINELISPNLDT[79.9663]ESNSLLATPARK	R	Y	19	44	26	3	14T(79.9663)	sp|P36167|SRL3_YEAST	P36167	SRL3_YEAST	SRL3	Protein SRL3	CENPK1137D_1104, K7_SRL3	tr|A0A8H4C0H2|A0A8H4C0H2_YEASX, tr|G2WIB8|G2WIB8_YEASK, tr|N1NZK7|N1NZK7_YEASC	0	0	0	0	3	1	4	1	0	0	0	0	127854	54605.1	79610.9	1.15865e+06	0	0	0	0	127854	54605.1	79610.9	1.15865e+06	unmatched	unmatched	unmatched	unmatched	MS/MS	MS/MS	MS/MS	MS/MS
VLTINELISPNLDTESNSLLATPARKYFK	VLTINELISPNLDT[79.9663]ESNSLLATPARKYFK	R	T	19	47	29	3	14T(79.9663)	sp|P36167|SRL3_YEAST	P36167	SRL3_YEAST	SRL3	Protein SRL3	CENPK1137D_1104, K7_SRL3	tr|A0A8H4C0H2|A0A8H4C0H2_YEASX, tr|G2WIB8|G2WIB8_YEASK, tr|N1NZK7|N1NZK7_YEASC	0	0	0	0	1	0	0	2	0	0	0	0	120546	0	0	151092	0	0	0	0	120546	0	0	151092	unmatched	unmatched	unmatched	unmatched	MS/MS	unmatched	unmatched	MS/MS
VLTINELISPNLDTESNSLLATPAR	VLTINELISPNLDT[79.9663]ESNSLLAT[79.9663]PAR	R	K	19	43	25	2,3	14T(79.9663),22T(79.9663)	sp|P36167|SRL3_YEAST	P36167	SRL3_YEAST	SRL3	Protein SRL3	CENPK1137D_1104, K7_SRL3	tr|A0A8H4C0H2|A0A8H4C0H2_YEASX, tr|G2WIB8|G2WIB8_YEASK, tr|N1NZK7|N1NZK7_YEASC	0	0	0	0	5	0	0	0	0	0	0	0	166372	0	0	0	0	0	0	0	0	0	0	0	unmatched	unmatched	unmatched	unmatched	MS/MS	unmatched	unmatched	unmatched
VLTINELISPNLDTESNSLLATPARK	VLTINELISPNLDT[79.9663]ESNSLLAT[79.9663]PARK	R	Y	19	44	26	3	14T(79.9663),22T(79.9663)	sp|P36167|SRL3_YEAST	P36167	SRL3_YEAST	SRL3	Protein SRL3	CENPK1137D_1104, K7_SRL3	tr|A0A8H4C0H2|A0A8H4C0H2_YEASX, tr|G2WIB8|G2WIB8_YEASK, tr|N1NZK7|N1NZK7_YEASC	0	0	0	0	1	0	0	0	0	0	0	0	126788	0	0	0	0	0	0	0	0	0	0	0	unmatched	unmatched	unmatched	unmatched	MS/MS	unmatched	unmatched	unmatched
VLTINELISPNLDTESKSLLATPAR	VLTINELIS[79.9663]PNLDTESKSLLATPAR	R	K	19	43	25	3	9S(79.9663)	tr|A7A050|A7A050_YEAS7	A7A050	A7A050_YEAS7	SRL3	Suppressor of rad53 lethality	AWRI1631_113120, EC1118_1K5_3587g, SCRG_04106	tr|B3LRG5|B3LRG5_YEAS1, tr|B5VMN3|B5VMN3_YEAS6, tr|C7GXB9|C7GXB9_YEAS2, tr|C8ZCQ2|C8ZCQ2_YEAS8	0	0	0	0	1	2	1	0	0	0	0	0	0	0	0	0	0	0	0	0	0	0	0	0	unmatched	unmatched	unmatched	unmatched	MS/MS	MS/MS	MS/MS	unmatched
VLTINELISPNLDTESNSLLATPAR	VLTINELIS[79.9663]PNLDTESNSLLATPAR	R	K	19	43	25	2,3	9S(79.9663)	sp|P36167|SRL3_YEAST	P36167	SRL3_YEAST	SRL3	Protein SRL3	CENPK1137D_1104, K7_SRL3	tr|A0A8H4C0H2|A0A8H4C0H2_YEASX, tr|G2WIB8|G2WIB8_YEASK, tr|N1NZK7|N1NZK7_YEASC	1	1	0	0	0	6	6	0	23098.4	22240.2	0	0	240642	261385	349670	0	21770.4	20961.5	0	0	364247	151887	202962	0	MS/MS	MS/MS	unmatched	unmatched	MBR	MS/MS	MS/MS	unmatched	STY:79.9663@VLT(0.0066)INELIS(0.4899)PNLDT(0.0496)ES(0.1556)NS(0.0860)LLAT(0.2123)PAR;	STY:79.9663@VLT(0.0075)INELIS(0.3509)PNLDT(0.0244)ES(0.1377)NS(0.1377)LLAT(0.3418)PAR;
VLTINELISPNLDTESNSLLATPARK	VLTINELIS[79.9663]PNLDTESNSLLATPARK	R	Y	19	44	26	2,3	9S(79.9663)	sp|P36167|SRL3_YEAST	P36167	SRL3_YEAST	SRL3	Protein SRL3	CENPK1137D_1104, K7_SRL3	tr|A0A8H4C0H2|A0A8H4C0H2_YEASX, tr|G2WIB8|G2WIB8_YEASK, tr|N1NZK7|N1NZK7_YEASC	0	0	0	1	1	6	3	1	0	0	0	11125.4	237399	139361	131962	59585.8	0	0	0	11125.4	237399	121886	131962	59585.8	unmatched	unmatched	unmatched	MS/MS	MS/MS	MS/MS	MS/MS	MS/MS
VLTINELISPNLDTESNSLLATPARKYFK	VLTINELIS[79.9663]PNLDTESNSLLATPARKYFK	R	T	19	47	29	4	9S(79.9663)	sp|P36167|SRL3_YEAST	P36167	SRL3_YEAST	SRL3	Protein SRL3	CENPK1137D_1104, K7_SRL3	tr|A0A8H4C0H2|A0A8H4C0H2_YEASX, tr|G2WIB8|G2WIB8_YEASK, tr|N1NZK7|N1NZK7_YEASC	0	0	0	0	0	0	0	1	0	0	0	0	0	0	0	288477	0	0	0	0	0	0	0	0	unmatched	unmatched	unmatched	unmatched	unmatched	unmatched	unmatched	MS/MS
VLTINELISPNLDTESNSLLATPAR	VLTINELIS[79.9663]PNLDTESNSLLAT[79.9663]PAR	R	K	19	43	25	2,3	22T(79.9663),9S(79.9663)	sp|P36167|SRL3_YEAST	P36167	SRL3_YEAST	SRL3	Protein SRL3	CENPK1137D_1104, K7_SRL3	tr|A0A8H4C0H2|A0A8H4C0H2_YEASX, tr|G2WIB8|G2WIB8_YEASK, tr|N1NZK7|N1NZK7_YEASC	0	0	0	3	5	0	0	0	0	0	0	25085.1	181114	0	0	0	0	0	0	13721.8	98260.9	0	0	0	unmatched	unmatched	unmatched	MS/MS	MS/MS	unmatched	unmatched	unmatched
VLTINELISPNLDTESNSLLATPARK	VLTINELIS[79.9663]PNLDTESNSLLAT[79.9663]PARK	R	Y	19	44	26	3	22T(79.9663),9S(79.9663)	sp|P36167|SRL3_YEAST	P36167	SRL3_YEAST	SRL3	Protein SRL3	CENPK1137D_1104, K7_SRL3	tr|A0A8H4C0H2|A0A8H4C0H2_YEASX, tr|G2WIB8|G2WIB8_YEASK, tr|N1NZK7|N1NZK7_YEASC	0	1	0	0	7	5	3	0	0	32009.2	0	0	108048	38370.4	44623.4	0	0	32009.2	0	0	108048	38370.4	44623.4	0	unmatched	MS/MS	unmatched	unmatched	MS/MS	MS/MS	MS/MS	unmatched		STY:79.9663@VLT(0.0375)INELIS(0.9168)PNLDT(0.0432)ES(0.0428)NS(0.0428)LLAT(0.9169)PARK;
WSSHRRTQSTQENSLQEVVAIDTLLK	WSSHRRTQSTQENSLQEVVAIDTLLK	R	M	216	241	26	4		sp|P36167|SRL3_YEAST	P36167	SRL3_YEAST	SRL3	Protein SRL3	AWRI1631_113120, CENPK1137D_1104, EC1118_1K5_3587g, K7_SRL3, SCRG_04106	tr|A0A8H4C0H2|A0A8H4C0H2_YEASX, tr|A7A050|A7A050_YEAS7, tr|B3LRG5|B3LRG5_YEAS1, tr|B5VMN3|B5VMN3_YEAS6, tr|C8ZCQ2|C8ZCQ2_YEAS8, tr|G2WIB8|G2WIB8_YEASK, tr|N1NZK7|N1NZK7_YEASC	0	0	0	0	0	0	0	2	0	0	0	0	0	0	0	35202.1	0	0	0	0	0	0	0	0	unmatched	unmatched	unmatched	unmatched	unmatched	unmatched	unmatched	MS/MS
WSSHRRTQSTQENSLQEVVAIDTLLK	WSSHRRTQST[79.9663]QENSLQEVVAIDTLLK	R	M	216	241	26	3,4	10T(79.9663)	sp|P36167|SRL3_YEAST	P36167	SRL3_YEAST	SRL3	Protein SRL3	AWRI1631_113120, CENPK1137D_1104, EC1118_1K5_3587g, K7_SRL3, SCRG_04106	tr|A0A8H4C0H2|A0A8H4C0H2_YEASX, tr|A7A050|A7A050_YEAS7, tr|B3LRG5|B3LRG5_YEAS1, tr|B5VMN3|B5VMN3_YEAS6, tr|C8ZCQ2|C8ZCQ2_YEAS8, tr|G2WIB8|G2WIB8_YEASK, tr|N1NZK7|N1NZK7_YEASC	0	0	0	0	0	0	0	2	0	0	0	0	0	0	0	171595	0	0	0	0	0	0	0	0	unmatched	unmatched	unmatched	unmatched	unmatched	unmatched	unmatched	MS/MS
WSSHRRTQSTQENSLQEVVAIDTLLK	WSSHRRTQS[79.9663]TQENSLQEVVAIDTLLK	R	M	216	241	26	4	9S(79.9663)	sp|P36167|SRL3_YEAST	P36167	SRL3_YEAST	SRL3	Protein SRL3	AWRI1631_113120, CENPK1137D_1104, EC1118_1K5_3587g, K7_SRL3, SCRG_04106	tr|A0A8H4C0H2|A0A8H4C0H2_YEASX, tr|A7A050|A7A050_YEAS7, tr|B3LRG5|B3LRG5_YEAS1, tr|B5VMN3|B5VMN3_YEAS6, tr|C8ZCQ2|C8ZCQ2_YEAS8, tr|G2WIB8|G2WIB8_YEASK, tr|N1NZK7|N1NZK7_YEASC	0	0	0	0	0	0	0	4	0	0	0	0	0	0	0	181141	0	0	0	0	0	0	0	0	unmatched	unmatched	unmatched	unmatched	unmatched	unmatched	unmatched	MS/MS
WSSHRRTQSTQENSLQEVVAIDTLLK	WSSHRRTQS[79.9663]T[79.9663]QENSLQEVVAIDTLLK	R	M	216	241	26	4	10T(79.9663),9S(79.9663)	sp|P36167|SRL3_YEAST	P36167	SRL3_YEAST	SRL3	Protein SRL3	AWRI1631_113120, CENPK1137D_1104, EC1118_1K5_3587g, K7_SRL3, SCRG_04106	tr|A0A8H4C0H2|A0A8H4C0H2_YEASX, tr|A7A050|A7A050_YEAS7, tr|B3LRG5|B3LRG5_YEAS1, tr|B5VMN3|B5VMN3_YEAS6, tr|C8ZCQ2|C8ZCQ2_YEAS8, tr|G2WIB8|G2WIB8_YEASK, tr|N1NZK7|N1NZK7_YEASC	0	0	0	0	0	0	1	0	0	0	0	0	0	17884.7	19664.4	0	0	0	0	0	0	17884.7	19664.4	0	unmatched	unmatched	unmatched	unmatched	unmatched	MBR	MS/MS	unmatched
WSSHRRTQSTQENSLQEVVAIDTLLK	WSSHRRT[79.9663]QSTQENSLQEVVAIDTLLK	R	M	216	241	26	4	7T(79.9663)	sp|P36167|SRL3_YEAST	P36167	SRL3_YEAST	SRL3	Protein SRL3	AWRI1631_113120, CENPK1137D_1104, EC1118_1K5_3587g, K7_SRL3, SCRG_04106	tr|A0A8H4C0H2|A0A8H4C0H2_YEASX, tr|A7A050|A7A050_YEAS7, tr|B3LRG5|B3LRG5_YEAS1, tr|B5VMN3|B5VMN3_YEAS6, tr|C8ZCQ2|C8ZCQ2_YEAS8, tr|G2WIB8|G2WIB8_YEASK, tr|N1NZK7|N1NZK7_YEASC	0	0	0	1	0	0	0	0	0	0	0	14761.3	0	0	0	0	0	0	0	0	0	0	0	0	unmatched	unmatched	unmatched	MS/MS	unmatched	unmatched	unmatched	unmatched
WSSHRRTQSTQENSLQEVVAIDTLLK	WS[79.9663]S[79.9663]HRRTQSTQENSLQEVVAIDTLLK	R	M	216	241	26	4	2S(79.9663),3S(79.9663)	sp|P36167|SRL3_YEAST	P36167	SRL3_YEAST	SRL3	Protein SRL3	AWRI1631_113120, CENPK1137D_1104, EC1118_1K5_3587g, K7_SRL3, SCRG_04106	tr|A0A8H4C0H2|A0A8H4C0H2_YEASX, tr|A7A050|A7A050_YEAS7, tr|B3LRG5|B3LRG5_YEAS1, tr|B5VMN3|B5VMN3_YEAS6, tr|C8ZCQ2|C8ZCQ2_YEAS8, tr|G2WIB8|G2WIB8_YEASK, tr|N1NZK7|N1NZK7_YEASC	0	0	0	0	0	0	1	0	0	0	0	0	0	0	19883.1	0	0	0	0	0	0	0	0	0	unmatched	unmatched	unmatched	unmatched	unmatched	unmatched	MS/MS	unmatched
YFKTSISEAQDSPTSAPSPDGNEDPTYQYNVQFHFPGPITPTTPR	YFKTSISEAQDSPTSAPSPDGNEDPTYQYNVQFHFPGPITPTTPR	K	S	45	89	45	4		sp|P36167|SRL3_YEAST	P36167	SRL3_YEAST	SRL3	Protein SRL3	AWRI1631_113120, CENPK1137D_1104, EC1118_1K5_3587g, K7_SRL3, SCRG_04106	tr|A0A8H4C0H2|A0A8H4C0H2_YEASX, tr|B3LRG5|B3LRG5_YEAS1, tr|B5VMN3|B5VMN3_YEAS6, tr|C7GXB9|C7GXB9_YEAS2, tr|C8ZCQ2|C8ZCQ2_YEAS8, tr|G2WIB8|G2WIB8_YEASK, tr|N1NZK7|N1NZK7_YEASC	0	0	0	0	0	0	0	3	0	0	0	0	0	0	0	170701	0	0	0	0	0	0	0	0	unmatched	unmatched	unmatched	unmatched	unmatched	unmatched	unmatched	MS/MS
YFKTSISEAQDSPTSAPSPDGNEDPTYQYNVQFHFPGPITPTTPR	YFKTSISEAQDSPTSAPSPDGNEDPTYQYNVQFHFPGPIT[79.9663]PTTPR	K	S	45	89	45	4	40T(79.9663)	sp|P36167|SRL3_YEAST	P36167	SRL3_YEAST	SRL3	Protein SRL3	AWRI1631_113120, CENPK1137D_1104, EC1118_1K5_3587g, K7_SRL3, SCRG_04106	tr|A0A8H4C0H2|A0A8H4C0H2_YEASX, tr|B3LRG5|B3LRG5_YEAS1, tr|B5VMN3|B5VMN3_YEAS6, tr|C7GXB9|C7GXB9_YEAS2, tr|C8ZCQ2|C8ZCQ2_YEAS8, tr|G2WIB8|G2WIB8_YEASK, tr|N1NZK7|N1NZK7_YEASC	0	0	0	0	0	0	0	2	0	0	0	0	387265	0	0	255188	0	0	0	0	387265	0	0	255188	unmatched	unmatched	unmatched	unmatched	MBR	unmatched	unmatched	MS/MS
YFKTSISEAQDSPTSAPSPDGNEDPTYQYNVQFHFPGPITPTTPR	YFKTSISEAQDSPTSAPSPDGNEDPTYQY[79.9663]NVQFHFPGPIT[79.9663]PTTPR	K	S	45	89	45	4	29Y(79.9663),40T(79.9663)	sp|P36167|SRL3_YEAST	P36167	SRL3_YEAST	SRL3	Protein SRL3	AWRI1631_113120, CENPK1137D_1104, EC1118_1K5_3587g, K7_SRL3, SCRG_04106	tr|A0A8H4C0H2|A0A8H4C0H2_YEASX, tr|B3LRG5|B3LRG5_YEAS1, tr|B5VMN3|B5VMN3_YEAS6, tr|C7GXB9|C7GXB9_YEAS2, tr|C8ZCQ2|C8ZCQ2_YEAS8, tr|G2WIB8|G2WIB8_YEASK, tr|N1NZK7|N1NZK7_YEASC	0	0	0	0	0	0	0	1	0	0	0	0	327808	0	0	95795.3	0	0	0	0	327808	0	0	95795.3	unmatched	unmatched	unmatched	unmatched	MBR	unmatched	unmatched	MS/MS
YFKTSISEAQDSPTSAPSPDGNEDPTYQYNVQFHFPGPITPTTPR	YFKTSISEAQDSPTSAPSPDGNEDPT[79.9663]YQYNVQFHFPGPITPTTPR	K	S	45	89	45	3	26T(79.9663)	sp|P36167|SRL3_YEAST	P36167	SRL3_YEAST	SRL3	Protein SRL3	AWRI1631_113120, CENPK1137D_1104, EC1118_1K5_3587g, K7_SRL3, SCRG_04106	tr|A0A8H4C0H2|A0A8H4C0H2_YEASX, tr|B3LRG5|B3LRG5_YEAS1, tr|B5VMN3|B5VMN3_YEAS6, tr|C7GXB9|C7GXB9_YEAS2, tr|C8ZCQ2|C8ZCQ2_YEAS8, tr|G2WIB8|G2WIB8_YEASK, tr|N1NZK7|N1NZK7_YEASC	0	0	0	0	1	0	0	0	0	0	0	0	0	0	0	0	0	0	0	0	0	0	0	0	unmatched	unmatched	unmatched	unmatched	MS/MS	unmatched	unmatched	unmatched
YFKTSISEAQDSPTSAPSPDGNEDPTYQYNVQFHFPGPITPTTPR	YFKTSISEAQDSPTSAPSPDGNEDPT[79.9663]Y[79.9663]QYNVQFHFPGPITPTTPR	K	S	45	89	45	4	26T(79.9663),27Y(79.9663)	sp|P36167|SRL3_YEAST	P36167	SRL3_YEAST	SRL3	Protein SRL3	AWRI1631_113120, CENPK1137D_1104, EC1118_1K5_3587g, K7_SRL3, SCRG_04106	tr|A0A8H4C0H2|A0A8H4C0H2_YEASX, tr|B3LRG5|B3LRG5_YEAS1, tr|B5VMN3|B5VMN3_YEAS6, tr|C7GXB9|C7GXB9_YEAS2, tr|C8ZCQ2|C8ZCQ2_YEAS8, tr|G2WIB8|G2WIB8_YEASK, tr|N1NZK7|N1NZK7_YEASC	0	0	0	0	1	0	0	0	0	0	0	0	101624	0	0	0	0	0	0	0	0	0	0	0	unmatched	unmatched	unmatched	unmatched	MS/MS	unmatched	unmatched	unmatched
YFKTSISEAQDSPTSAPSPDGNEDPTYQYNVQFHFPGPITPTTPR	YFKTSISEAQDSPTSAPS[79.9663]PDGNEDPTYQYNVQFHFPGPITPTTPR	K	S	45	89	45	4,5	18S(79.9663)	sp|P36167|SRL3_YEAST	P36167	SRL3_YEAST	SRL3	Protein SRL3	AWRI1631_113120, CENPK1137D_1104, EC1118_1K5_3587g, K7_SRL3, SCRG_04106	tr|A0A8H4C0H2|A0A8H4C0H2_YEASX, tr|B3LRG5|B3LRG5_YEAS1, tr|B5VMN3|B5VMN3_YEAS6, tr|C7GXB9|C7GXB9_YEAS2, tr|C8ZCQ2|C8ZCQ2_YEAS8, tr|G2WIB8|G2WIB8_YEASK, tr|N1NZK7|N1NZK7_YEASC	0	0	0	1	0	0	0	3	0	0	0	13665	1.17128e+06	0	0	479129	0	0	0	13665	1.17128e+06	0	0	389037	unmatched	unmatched	unmatched	MS/MS	MBR	unmatched	unmatched	MS/MS
YFKTSISEAQDSPTSAPSPDGNEDPTYQYNVQFHFPGPITPTTPR	YFKTSISEAQDSPT[79.9663]SAPSPDGNEDPTYQYNVQFHFPGPITPTTPR	K	S	45	89	45	5	14T(79.9663)	sp|P36167|SRL3_YEAST	P36167	SRL3_YEAST	SRL3	Protein SRL3	AWRI1631_113120, CENPK1137D_1104, EC1118_1K5_3587g, K7_SRL3, SCRG_04106	tr|A0A8H4C0H2|A0A8H4C0H2_YEASX, tr|B3LRG5|B3LRG5_YEAS1, tr|B5VMN3|B5VMN3_YEAS6, tr|C7GXB9|C7GXB9_YEAS2, tr|C8ZCQ2|C8ZCQ2_YEAS8, tr|G2WIB8|G2WIB8_YEASK, tr|N1NZK7|N1NZK7_YEASC	0	0	0	0	0	0	0	3	0	0	0	0	0	0	0	94919.7	0	0	0	0	0	0	0	0	unmatched	unmatched	unmatched	unmatched	unmatched	unmatched	unmatched	MS/MS
YFKTSISEAQDSPTSAPSPDGNEDPTYQYNVQFHFPGPITPTTPR	YFKTSISEAQDS[79.9663]PTSAPS[79.9663]PDGNEDPTYQYNVQFHFPGPITPTTPR	K	S	45	89	45	4	12S(79.9663),18S(79.9663)	sp|P36167|SRL3_YEAST	P36167	SRL3_YEAST	SRL3	Protein SRL3	AWRI1631_113120, CENPK1137D_1104, EC1118_1K5_3587g, K7_SRL3, SCRG_04106	tr|A0A8H4C0H2|A0A8H4C0H2_YEASX, tr|B3LRG5|B3LRG5_YEAS1, tr|B5VMN3|B5VMN3_YEAS6, tr|C7GXB9|C7GXB9_YEAS2, tr|C8ZCQ2|C8ZCQ2_YEAS8, tr|G2WIB8|G2WIB8_YEASK, tr|N1NZK7|N1NZK7_YEASC	0	0	0	0	0	0	0	1	0	0	0	0	0	0	0	122535	0	0	0	0	0	0	0	0	unmatched	unmatched	unmatched	unmatched	unmatched	unmatched	unmatched	MS/MS
MFLKTPNWETVNETPK	n[42.0106]MFLKTPNWETVNETPK	-	S	1	16	16	2	N-term(42.0106)	sp|P36167|SRL3_YEAST	P36167	SRL3_YEAST	SRL3	Protein SRL3	AWRI1631_113120, CENPK1137D_1104, EC1118_1K5_3587g, K7_SRL3, SCRG_04106	tr|A0A8H4C0H2|A0A8H4C0H2_YEASX, tr|A7A050|A7A050_YEAS7, tr|B3LRG5|B3LRG5_YEAS1, tr|B5VMN3|B5VMN3_YEAS6, tr|C7GXB9|C7GXB9_YEAS2, tr|C8ZCQ2|C8ZCQ2_YEAS8, tr|G2WIB8|G2WIB8_YEASK, tr|N1NZK7|N1NZK7_YEASC	0	0	0	0	0	0	0	5	0	0	0	0	0	0	0	155038	0	0	0	0	0	0	0	0	unmatched	unmatched	unmatched	unmatched	unmatched	unmatched	unmatched	MS/MS
MFLKTPNWETVNETPKSR	n[42.0106]MFLKTPNWETVNETPKSR	-	V	1	18	18	3	N-term(42.0106)	sp|P36167|SRL3_YEAST	P36167	SRL3_YEAST	SRL3	Protein SRL3	AWRI1631_113120, CENPK1137D_1104, EC1118_1K5_3587g, K7_SRL3, SCRG_04106	tr|A0A8H4C0H2|A0A8H4C0H2_YEASX, tr|A7A050|A7A050_YEAS7, tr|B3LRG5|B3LRG5_YEAS1, tr|B5VMN3|B5VMN3_YEAS6, tr|C7GXB9|C7GXB9_YEAS2, tr|C8ZCQ2|C8ZCQ2_YEAS8, tr|G2WIB8|G2WIB8_YEASK, tr|N1NZK7|N1NZK7_YEASC	0	0	0	0	0	0	0	7	0	0	0	0	0	0	0	119301	0	0	0	0	0	0	0	0	unmatched	unmatched	unmatched	unmatched	unmatched	unmatched	unmatched	MS/MS
MFLKTPNWETVNETPK	n[42.0106]MFLKTPNWETVNET[79.9663]PK	-	S	1	16	16	2	N-term(42.0106),14T(79.9663)	sp|P36167|SRL3_YEAST	P36167	SRL3_YEAST	SRL3	Protein SRL3	AWRI1631_113120, CENPK1137D_1104, EC1118_1K5_3587g, K7_SRL3, SCRG_04106	tr|A0A8H4C0H2|A0A8H4C0H2_YEASX, tr|A7A050|A7A050_YEAS7, tr|B3LRG5|B3LRG5_YEAS1, tr|B5VMN3|B5VMN3_YEAS6, tr|C7GXB9|C7GXB9_YEAS2, tr|C8ZCQ2|C8ZCQ2_YEAS8, tr|G2WIB8|G2WIB8_YEASK, tr|N1NZK7|N1NZK7_YEASC	0	0	0	2	0	0	0	7	0	0	0	26716.2	0	0	0	1.20477e+06	0	0	0	26716.2	0	0	0	1.20477e+06	unmatched	unmatched	unmatched	MS/MS	unmatched	unmatched	unmatched	MS/MS
MFLKTPNWETVNETPKSR	n[42.0106]MFLKTPNWET[79.9663]VNETPKSR	-	V	1	18	18	2,3	N-term(42.0106),10T(79.9663)	sp|P36167|SRL3_YEAST	P36167	SRL3_YEAST	SRL3	Protein SRL3	AWRI1631_113120, CENPK1137D_1104, EC1118_1K5_3587g, K7_SRL3, SCRG_04106	tr|A0A8H4C0H2|A0A8H4C0H2_YEASX, tr|A7A050|A7A050_YEAS7, tr|B3LRG5|B3LRG5_YEAS1, tr|B5VMN3|B5VMN3_YEAS6, tr|C7GXB9|C7GXB9_YEAS2, tr|C8ZCQ2|C8ZCQ2_YEAS8, tr|G2WIB8|G2WIB8_YEASK, tr|N1NZK7|N1NZK7_YEASC	0	0	0	0	0	0	0	2	0	0	0	0	0	0	0	138279	0	0	0	0	0	0	0	0	unmatched	unmatched	unmatched	unmatched	unmatched	unmatched	unmatched	MS/MS
MFLKTPNWETVNETPK	n[42.0106]MFLKT[79.9663]PNWETVNETPK	-	S	1	16	16	2	N-term(42.0106),5T(79.9663)	sp|P36167|SRL3_YEAST	P36167	SRL3_YEAST	SRL3	Protein SRL3	AWRI1631_113120, CENPK1137D_1104, EC1118_1K5_3587g, K7_SRL3, SCRG_04106	tr|A0A8H4C0H2|A0A8H4C0H2_YEASX, tr|A7A050|A7A050_YEAS7, tr|B3LRG5|B3LRG5_YEAS1, tr|B5VMN3|B5VMN3_YEAS6, tr|C7GXB9|C7GXB9_YEAS2, tr|C8ZCQ2|C8ZCQ2_YEAS8, tr|G2WIB8|G2WIB8_YEASK, tr|N1NZK7|N1NZK7_YEASC	0	0	0	0	0	0	1	4	0	0	0	0	0	19285.6	21500.2	81896.7	0	0	0	0	0	19285.6	21500.2	81896.7	unmatched	unmatched	unmatched	unmatched	unmatched	MBR	MS/MS	MS/MS
MFLKTPNWETVNETPK	n[42.0106]MFLKT[79.9663]PNWETVNET[79.9663]PK	-	S	1	16	16	2	N-term(42.0106),14T(79.9663),5T(79.9663)	sp|P36167|SRL3_YEAST	P36167	SRL3_YEAST	SRL3	Protein SRL3	AWRI1631_113120, CENPK1137D_1104, EC1118_1K5_3587g, K7_SRL3, SCRG_04106	tr|A0A8H4C0H2|A0A8H4C0H2_YEASX, tr|A7A050|A7A050_YEAS7, tr|B3LRG5|B3LRG5_YEAS1, tr|B5VMN3|B5VMN3_YEAS6, tr|C7GXB9|C7GXB9_YEAS2, tr|C8ZCQ2|C8ZCQ2_YEAS8, tr|G2WIB8|G2WIB8_YEASK, tr|N1NZK7|N1NZK7_YEASC	0	0	0	0	0	0	0	3	0	0	0	0	0	0	0	62293	0	0	0	0	0	0	0	0	unmatched	unmatched	unmatched	unmatched	unmatched	unmatched	unmatched	MS/MS
[truncated: 6 more columns]

## Sheet: PhosSRL3
																																		PHOSPHOPEPTIDES FROM Whi7/Srl3
																																		wt 2 and wt 3 are technical replicates from the same biological replicate
																																		pho85 1 and pho85 2 are technical replicates from the same biological replicate
Peptide Sequence	Modified Sequence	Prev AA	Next AA	Start	End	Peptide Length	Charges	Assigned Modifications	Protein	Protein ID	Entry Name	Gene	Protein Description	Mapped Genes	Mapped Proteins	pho85D_1 Spectral Count	pho85D_2 Spectral Count	pho85D_3 Spectral Count	pho85D_4 Spectral Count	wt_1 Spectral Count	wt_2 Spectral Count	wt_3 Spectral Count	wt_4 Spectral Count	pho85D_1 Intensity	pho85D_2 Intensity	pho85D_3 Intensity	pho85D_4 Intensity	wt_1 Intensity	wt_2 Intensity	wt_3 Intensity	wt_4 Intensity	pho85D_1 MaxLFQ Intensity	pho85D_2 MaxLFQ Intensity	pho85D_3 MaxLFQ Intensity	pho85D_4 MaxLFQ Intensity	wt_1 MaxLFQ Intensity	wt_2 MaxLFQ Intensity	wt_3 MaxLFQ Intensity	wt_4 MaxLFQ Intensity	pho85D_1 Match Type	pho85D_2 Match Type	pho85D_3 Match Type	pho85D_4 Match Type	wt_1 Match Type	wt_2 Match Type	wt_3 Match Type	wt_4 Match Type	Num Evidencias	Num MSMS
CHSLDESKKFLSSLEDSSAHAAFLK	C[57.0215]HSLDESKKFLSSLEDS[79.9663]SAHAAFLK	R	A	170	194	25	5	17S(79.9663),1C(57.0215)	sp|P36167|SRL3_YEAST	P36167	SRL3_YEAST	SRL3	Protein SRL3	AWRI1631_113120, CENPK1137D_1104, EC1118_1K5_3587g, K7_SRL3, SCRG_04106	tr|A0A8H4C0H2|A0A8H4C0H2_YEASX, tr|A7A050|A7A050_YEAS7, tr|B3LRG5|B3LRG5_YEAS1, tr|B5VMN3|B5VMN3_YEAS6, tr|C7GXB9|C7GXB9_YEAS2, tr|C8ZCQ2|C8ZCQ2_YEAS8, tr|G2WIB8|G2WIB8_YEASK, tr|N1NZK7|N1NZK7_YEASC	0	0	0	1	0	0	0	0	0	0	0	33533.5	0	0	0	0	0	0	0	0	0	0	0	0	unmatched	unmatched	unmatched	MS/MS	unmatched	unmatched	unmatched	unmatched	1	1
CHSLDESKKFLSSLEDSSAHAAFLK	C[57.0215]HSLDESKKFLS[79.9663]SLEDSSAHAAFLK	R	A	170	194	25	4	12S(79.9663),1C(57.0215)	sp|P36167|SRL3_YEAST	P36167	SRL3_YEAST	SRL3	Protein SRL3	AWRI1631_113120, CENPK1137D_1104, EC1118_1K5_3587g, K7_SRL3, SCRG_04106	tr|A0A8H4C0H2|A0A8H4C0H2_YEASX, tr|A7A050|A7A050_YEAS7, tr|B3LRG5|B3LRG5_YEAS1, tr|B5VMN3|B5VMN3_YEAS6, tr|C7GXB9|C7GXB9_YEAS2, tr|C8ZCQ2|C8ZCQ2_YEAS8, tr|G2WIB8|G2WIB8_YEASK, tr|N1NZK7|N1NZK7_YEASC	0	0	0	0	0	2	0	0	0	0	0	0	0	270970	0	0	0	0	0	0	0	0	0	0	unmatched	unmatched	unmatched	unmatched	unmatched	MS/MS	unmatched	unmatched	1	1
CHSLDESKKFLSSLEDSSAHAAFLK	C[57.0215]HSLDES[79.9663]KKFLSSLEDSSAHAAFLK	R	A	170	194	25	4	1C(57.0215),7S(79.9663)	sp|P36167|SRL3_YEAST	P36167	SRL3_YEAST	SRL3	Protein SRL3	AWRI1631_113120, CENPK1137D_1104, EC1118_1K5_3587g, K7_SRL3, SCRG_04106	tr|A0A8H4C0H2|A0A8H4C0H2_YEASX, tr|A7A050|A7A050_YEAS7, tr|B3LRG5|B3LRG5_YEAS1, tr|B5VMN3|B5VMN3_YEAS6, tr|C7GXB9|C7GXB9_YEAS2, tr|C8ZCQ2|C8ZCQ2_YEAS8, tr|G2WIB8|G2WIB8_YEASK, tr|N1NZK7|N1NZK7_YEASC	0	0	0	0	0	1	1	1	0	0	0	0	0	24287.9	0	601208	0	0	0	0	0	24287.9	0	601208	unmatched	unmatched	unmatched	unmatched	unmatched	MS/MS	MS/MS	MS/MS	3	3
CHSLDESK	C[57.0215]HS[79.9663]LDESK	R	K	170	177	8	2	1C(57.0215),3S(79.9663)	sp|P36167|SRL3_YEAST	P36167	SRL3_YEAST	SRL3	Protein SRL3	AWRI1631_113120, CENPK1137D_1104, EC1118_1K5_3587g, K7_SRL3, SCRG_04106	tr|A0A8H4C0H2|A0A8H4C0H2_YEASX, tr|A7A050|A7A050_YEAS7, tr|B3LRG5|B3LRG5_YEAS1, tr|B5VMN3|B5VMN3_YEAS6, tr|C7GXB9|C7GXB9_YEAS2, tr|C8ZCQ2|C8ZCQ2_YEAS8, tr|G2WIB8|G2WIB8_YEASK, tr|N1NZK7|N1NZK7_YEASC	0	0	3	0	1	0	1	0	0	0	149391	0	0	0	17308.3	0	0	0	149391	0	0	0	17308.3	0	unmatched	unmatched	MS/MS	unmatched	MS/MS	unmatched	MS/MS	unmatched	3	3
CHSLDESKK	C[57.0215]HS[79.9663]LDESKK	R	F	170	178	9	2,3	1C(57.0215),3S(79.9663)	sp|P36167|SRL3_YEAST	P36167	SRL3_YEAST	SRL3	Protein SRL3	AWRI1631_113120, CENPK1137D_1104, EC1118_1K5_3587g, K7_SRL3, SCRG_04106	tr|A0A8H4C0H2|A0A8H4C0H2_YEASX, tr|A7A050|A7A050_YEAS7, tr|B3LRG5|B3LRG5_YEAS1, tr|B5VMN3|B5VMN3_YEAS6, tr|C7GXB9|C7GXB9_YEAS2, tr|C8ZCQ2|C8ZCQ2_YEAS8, tr|G2WIB8|G2WIB8_YEASK, tr|N1NZK7|N1NZK7_YEASC	0	0	3	0	0	0	0	0	0	0	4989.25	0	0	0	0	0	0	0	0	0	0	0	0	0	unmatched	unmatched	MS/MS	unmatched	unmatched	unmatched	unmatched	unmatched	1	1
CHSLDESKKFLSSLEDSSAHAAFLK	C[57.0215]HS[79.9663]LDESKKFLSSLEDSSAHAAFLK	R	A	170	194	25	3,4,5	1C(57.0215),3S(79.9663)	sp|P36167|SRL3_YEAST	P36167	SRL3_YEAST	SRL3	Protein SRL3	AWRI1631_113120, CENPK1137D_1104, EC1118_1K5_3587g, K7_SRL3, SCRG_04106	tr|A0A8H4C0H2|A0A8H4C0H2_YEASX, tr|A7A050|A7A050_YEAS7, tr|B3LRG5|B3LRG5_YEAS1, tr|B5VMN3|B5VMN3_YEAS6, tr|C7GXB9|C7GXB9_YEAS2, tr|C8ZCQ2|C8ZCQ2_YEAS8, tr|G2WIB8|G2WIB8_YEASK, tr|N1NZK7|N1NZK7_YEASC	0	1	2	1	2	5	7	13	0	18632.8	22138.1	95312.3	0	758183	930869	1.54531e+06	0	18632.8	22138.1	95312.3	0	524929	648195	1116040	unmatched	MS/MS	MS/MS	MS/MS	MS/MS	MS/MS	MS/MS	MS/MS	7	7
EHEQVALIPPPPTEK	EHEQVALIPPPPT[79.9663]EK	K	I	139	153	15	2,3	13T(79.9663)	sp|P36167|SRL3_YEAST	P36167	SRL3_YEAST	SRL3	Protein SRL3	AWRI1631_113120, CENPK1137D_1104, K7_SRL3, SCRG_04106	tr|A0A8H4C0H2|A0A8H4C0H2_YEASX, tr|A7A050|A7A050_YEAS7, tr|B3LRG5|B3LRG5_YEAS1, tr|B5VMN3|B5VMN3_YEAS6, tr|C7GXB9|C7GXB9_YEAS2, tr|G2WIB8|G2WIB8_YEASK, tr|N1NZK7|N1NZK7_YEASC	4	2	4	0	4	0	0	3	85844.1	92660.8	69596.6	0	54781.9	0	0	91232.7	50394.7	51072.2	43112.6	0	95722.4	0	0	81597.9	MS/MS	MS/MS	MS/MS	unmatched	MS/MS	unmatched	unmatched	MS/MS	5	5
FLKTPNWETVNETPK	FLKTPNWETVNET[79.9663]PK	M	S	2	16	15	2,3	13T(79.9663)	sp|P36167|SRL3_YEAST	P36167	SRL3_YEAST	SRL3	Protein SRL3	AWRI1631_113120, CENPK1137D_1104, EC1118_1K5_3587g, K7_SRL3, SCRG_04106	tr|A0A8H4C0H2|A0A8H4C0H2_YEASX, tr|A7A050|A7A050_YEAS7, tr|B3LRG5|B3LRG5_YEAS1, tr|B5VMN3|B5VMN3_YEAS6, tr|C7GXB9|C7GXB9_YEAS2, tr|C8ZCQ2|C8ZCQ2_YEAS8, tr|G2WIB8|G2WIB8_YEASK, tr|N1NZK7|N1NZK7_YEASC	0	0	3	0	0	0	0	10	0	0	54554.2	0	0	0	0	585707	0	0	32571	0	0	0	0	333351	unmatched	unmatched	MS/MS	unmatched	unmatched	unmatched	unmatched	MS/MS	2	2
FLSSLEDSSAHAAFLK	FLSSLEDSS[79.9663]AHAAFLK	K	A	179	194	16	2,3	9S(79.9663)	sp|P36167|SRL3_YEAST	P36167	SRL3_YEAST	SRL3	Protein SRL3	AWRI1631_113120, CENPK1137D_1104, EC1118_1K5_3587g, K7_SRL3, SCRG_04106	tr|A0A8H4C0H2|A0A8H4C0H2_YEASX, tr|A7A050|A7A050_YEAS7, tr|B3LRG5|B3LRG5_YEAS1, tr|B5VMN3|B5VMN3_YEAS6, tr|C7GXB9|C7GXB9_YEAS2, tr|C8ZCQ2|C8ZCQ2_YEAS8, tr|G2WIB8|G2WIB8_YEASK, tr|N1NZK7|N1NZK7_YEASC	0	0	0	0	0	1	1	0	0	8361.95	0	0	0	73146.5	76902.2	0	0	10146.9	0	0	0	38036.4	39882	0	unmatched	MBR	unmatched	unmatched	unmatched	MS/MS	MS/MS	unmatched	3	2
FLSSLEDSSAHAAFLK	FLSSLEDS[79.9663]SAHAAFLK	K	A	179	194	16	2	8S(79.9663)	sp|P36167|SRL3_YEAST	P36167	SRL3_YEAST	SRL3	Protein SRL3	AWRI1631_113120, CENPK1137D_1104, EC1118_1K5_3587g, K7_SRL3, SCRG_04106	tr|A0A8H4C0H2|A0A8H4C0H2_YEASX, tr|A7A050|A7A050_YEAS7, tr|B3LRG5|B3LRG5_YEAS1, tr|B5VMN3|B5VMN3_YEAS6, tr|C7GXB9|C7GXB9_YEAS2, tr|C8ZCQ2|C8ZCQ2_YEAS8, tr|G2WIB8|G2WIB8_YEASK, tr|N1NZK7|N1NZK7_YEASC	0	0	0	0	0	0	1	1	0	0	0	0	0	0	43826	110217	0	0	0	0	0	0	43826	110217	unmatched	unmatched	unmatched	unmatched	unmatched	unmatched	MS/MS	MS/MS	2	2
FLSSLEDSSAHAAFLK	FLS[79.9663]SLEDSSAHAAFLK	K	A	179	194	16	3	3S(79.9663)	sp|P36167|SRL3_YEAST	P36167	SRL3_YEAST	SRL3	Protein SRL3	AWRI1631_113120, CENPK1137D_1104, EC1118_1K5_3587g, K7_SRL3, SCRG_04106	tr|A0A8H4C0H2|A0A8H4C0H2_YEASX, tr|A7A050|A7A050_YEAS7, tr|B3LRG5|B3LRG5_YEAS1, tr|B5VMN3|B5VMN3_YEAS6, tr|C7GXB9|C7GXB9_YEAS2, tr|C8ZCQ2|C8ZCQ2_YEAS8, tr|G2WIB8|G2WIB8_YEASK, tr|N1NZK7|N1NZK7_YEASC	0	0	0	0	0	1	0	0	0	0	0	0	0	34242.5	33861.5	0	0	0	0	0	0	34242.5	33861.5	0	unmatched	unmatched	unmatched	unmatched	unmatched	MS/MS	MBR	unmatched	2	1
GSYSNKFAAK	GS[79.9663]YSNKFAAK	K	H	157	166	10	2	2S(79.9663)	sp|P36167|SRL3_YEAST	P36167	SRL3_YEAST	SRL3	Protein SRL3	AWRI1631_113120, CENPK1137D_1104, EC1118_1K5_3587g, K7_SRL3, SCRG_04106	tr|A0A8H4C0H2|A0A8H4C0H2_YEASX, tr|A7A050|A7A050_YEAS7, tr|B3LRG5|B3LRG5_YEAS1, tr|B5VMN3|B5VMN3_YEAS6, tr|C7GXB9|C7GXB9_YEAS2, tr|C8ZCQ2|C8ZCQ2_YEAS8, tr|G2WIB8|G2WIB8_YEASK, tr|N1NZK7|N1NZK7_YEASC	0	0	1	0	0	0	0	0	0	0	17222	0	0	0	0	0	0	0	0	0	0	0	0	0	unmatched	unmatched	MS/MS	unmatched	unmatched	unmatched	unmatched	unmatched	1	1
HAKSNRVDNVNVSPLR	HAKSNRVDNVNVS[79.9663]PLR	K	W	200	215	16	3,4	13S(79.9663)	sp|P36167|SRL3_YEAST	P36167	SRL3_YEAST	SRL3	Protein SRL3		tr|A0A8H4C0H2|A0A8H4C0H2_YEASX	0	0	1	1	0	0	0	3	0	0	35356.2	25395.1	0	0	0	208888	0	0	19815.5	25395.1	0	0	0	121051	unmatched	unmatched	MS/MS	MS/MS	unmatched	unmatched	unmatched	MS/MS	3	3
HAKSNRVDNVNVSPLR	HAKS[79.9663]NRVDNVNVSPLR	K	W	200	215	16	3	4S(79.9663)	sp|P36167|SRL3_YEAST	P36167	SRL3_YEAST	SRL3	Protein SRL3		tr|A0A8H4C0H2|A0A8H4C0H2_YEASX	0	0	0	0	0	2	1	0	0	0	0	0	0	35367	30255.7	0	0	0	0	0	0	35367	30255.7	0	unmatched	unmatched	unmatched	unmatched	unmatched	MS/MS	MS/MS	unmatched	2	2
KFLSSLEDSSAHAAFLK	KFLSSLEDSS[79.9663]AHAAFLK	K	A	178	194	17	3	10S(79.9663)	sp|P36167|SRL3_YEAST	P36167	SRL3_YEAST	SRL3	Protein SRL3	AWRI1631_113120, CENPK1137D_1104, EC1118_1K5_3587g, K7_SRL3, SCRG_04106	tr|A0A8H4C0H2|A0A8H4C0H2_YEASX, tr|A7A050|A7A050_YEAS7, tr|B3LRG5|B3LRG5_YEAS1, tr|B5VMN3|B5VMN3_YEAS6, tr|C7GXB9|C7GXB9_YEAS2, tr|C8ZCQ2|C8ZCQ2_YEAS8, tr|G2WIB8|G2WIB8_YEASK, tr|N1NZK7|N1NZK7_YEASC	0	0	0	0	0	1	1	0	0	0	0	0	0	22056	23756.5	0	0	0	0	0	0	22056	23756.5	0	unmatched	unmatched	unmatched	unmatched	unmatched	MS/MS	MS/MS	unmatched	2	2
KFLSSLEDSSAHAAFLK	KFLSSLEDS[79.9663]SAHAAFLK	K	A	178	194	17	3	9S(79.9663)	sp|P36167|SRL3_YEAST	P36167	SRL3_YEAST	SRL3	Protein SRL3	AWRI1631_113120, CENPK1137D_1104, EC1118_1K5_3587g, K7_SRL3, SCRG_04106	tr|A0A8H4C0H2|A0A8H4C0H2_YEASX, tr|A7A050|A7A050_YEAS7, tr|B3LRG5|B3LRG5_YEAS1, tr|B5VMN3|B5VMN3_YEAS6, tr|C7GXB9|C7GXB9_YEAS2, tr|C8ZCQ2|C8ZCQ2_YEAS8, tr|G2WIB8|G2WIB8_YEASK, tr|N1NZK7|N1NZK7_YEASC	0	0	0	0	0	1	1	0	0	0	0	0	0	24063.8	21596.9	0	0	0	0	0	0	24063.8	21596.9	0	unmatched	unmatched	unmatched	unmatched	unmatched	MS/MS	MS/MS	unmatched	2	2
KGSYSNKFAAK	KGS[79.9663]YSNKFAAK	R	H	156	166	11	2,3	3S(79.9663)	sp|P36167|SRL3_YEAST	P36167	SRL3_YEAST	SRL3	Protein SRL3	AWRI1631_113120, CENPK1137D_1104, EC1118_1K5_3587g, K7_SRL3, SCRG_04106	tr|A0A8H4C0H2|A0A8H4C0H2_YEASX, tr|A7A050|A7A050_YEAS7, tr|B3LRG5|B3LRG5_YEAS1, tr|B5VMN3|B5VMN3_YEAS6, tr|C7GXB9|C7GXB9_YEAS2, tr|C8ZCQ2|C8ZCQ2_YEAS8, tr|G2WIB8|G2WIB8_YEASK, tr|N1NZK7|N1NZK7_YEASC	0	0	5	2	3	0	0	5	0	0	567534	77788.3	307857	0	0	448715	0	0	369389	48004.9	230602	0	0	307208	unmatched	unmatched	MS/MS	MS/MS	MS/MS	unmatched	unmatched	MS/MS	4	4
LSKEHEQVALIPPPPTEK	LSKEHEQVALIPPPPT[79.9663]EK	K	I	136	153	18	3	16T(79.9663)	sp|P36167|SRL3_YEAST	P36167	SRL3_YEAST	SRL3	Protein SRL3	AWRI1631_113120, CENPK1137D_1104, K7_SRL3, SCRG_04106	tr|A0A8H4C0H2|A0A8H4C0H2_YEASX, tr|A7A050|A7A050_YEAS7, tr|B3LRG5|B3LRG5_YEAS1, tr|B5VMN3|B5VMN3_YEAS6, tr|C7GXB9|C7GXB9_YEAS2, tr|G2WIB8|G2WIB8_YEASK, tr|N1NZK7|N1NZK7_YEASC	0	0	1	0	0	0	0	0	0	0	15521.8	0	0	0	0	0	0	0	0	0	0	0	0	0	unmatched	unmatched	MS/MS	unmatched	unmatched	unmatched	unmatched	unmatched	1	1
MFLKTPNWETVNETPK	MFLKTPNWETVNET[79.9663]PK	-	S	1	16	16	2,3	14T(79.9663)	sp|P36167|SRL3_YEAST	P36167	SRL3_YEAST	SRL3	Protein SRL3	AWRI1631_113120, CENPK1137D_1104, EC1118_1K5_3587g, K7_SRL3, SCRG_04106	tr|A0A8H4C0H2|A0A8H4C0H2_YEASX, tr|A7A050|A7A050_YEAS7, tr|B3LRG5|B3LRG5_YEAS1, tr|B5VMN3|B5VMN3_YEAS6, tr|C7GXB9|C7GXB9_YEAS2, tr|C8ZCQ2|C8ZCQ2_YEAS8, tr|G2WIB8|G2WIB8_YEASK, tr|N1NZK7|N1NZK7_YEASC	0	0	0	2	0	0	0	15	0	0	0	28739.7	0	0	0	1765246	0	0	0	28739.7	0	0	0	1.18362e+06	unmatched	unmatched	unmatched	MS/MS	unmatched	unmatched	unmatched	MS/MS	2	2
MFLKTPNWETVNETPKSR	MFLKTPNWETVNET[79.9663]PKSR	-	V	1	18	18	3	14T(79.9663)	sp|P36167|SRL3_YEAST	P36167	SRL3_YEAST	SRL3	Protein SRL3	AWRI1631_113120, CENPK1137D_1104, EC1118_1K5_3587g, K7_SRL3, SCRG_04106	tr|A0A8H4C0H2|A0A8H4C0H2_YEASX, tr|A7A050|A7A050_YEAS7, tr|B3LRG5|B3LRG5_YEAS1, tr|B5VMN3|B5VMN3_YEAS6, tr|C7GXB9|C7GXB9_YEAS2, tr|C8ZCQ2|C8ZCQ2_YEAS8, tr|G2WIB8|G2WIB8_YEASK, tr|N1NZK7|N1NZK7_YEASC	0	0	0	0	0	0	0	3	0	0	0	0	0	0	0	87372.4	0	0	0	0	0	0	0	0	unmatched	unmatched	unmatched	unmatched	unmatched	unmatched	unmatched	MS/MS	1	1
MFLKTPNWETVNETPKSR	MFLKTPNWET[79.9663]VNETPKSR	-	V	1	18	18	3	10T(79.9663)	sp|P36167|SRL3_YEAST	P36167	SRL3_YEAST	SRL3	Protein SRL3	AWRI1631_113120, CENPK1137D_1104, EC1118_1K5_3587g, K7_SRL3, SCRG_04106	tr|A0A8H4C0H2|A0A8H4C0H2_YEASX, tr|A7A050|A7A050_YEAS7, tr|B3LRG5|B3LRG5_YEAS1, tr|B5VMN3|B5VMN3_YEAS6, tr|C7GXB9|C7GXB9_YEAS2, tr|C8ZCQ2|C8ZCQ2_YEAS8, tr|G2WIB8|G2WIB8_YEASK, tr|N1NZK7|N1NZK7_YEASC	0	0	0	0	0	0	0	2	0	0	0	0	0	0	0	84840.4	0	0	0	0	0	0	0	0	unmatched	unmatched	unmatched	unmatched	unmatched	unmatched	unmatched	MS/MS	1	1
MFLKTPNWETVNETPK	MFLKT[79.9663]PNWETVNETPK	-	S	1	16	16	2	5T(79.9663)	sp|P36167|SRL3_YEAST	P36167	SRL3_YEAST	SRL3	Protein SRL3	AWRI1631_113120, CENPK1137D_1104, EC1118_1K5_3587g, K7_SRL3, SCRG_04106	tr|A0A8H4C0H2|A0A8H4C0H2_YEASX, tr|A7A050|A7A050_YEAS7, tr|B3LRG5|B3LRG5_YEAS1, tr|B5VMN3|B5VMN3_YEAS6, tr|C7GXB9|C7GXB9_YEAS2, tr|C8ZCQ2|C8ZCQ2_YEAS8, tr|G2WIB8|G2WIB8_YEASK, tr|N1NZK7|N1NZK7_YEASC	0	0	0	0	0	0	0	1	0	0	0	0	0	0	0	352391	0	0	0	0	0	0	0	0	unmatched	unmatched	unmatched	unmatched	unmatched	unmatched	unmatched	MS/MS	1	1
MFLKTPNWETVNETPK	MFLKT[79.9663]PNWETVNET[79.9663]PK	-	S	1	16	16	2,3	14T(79.9663),5T(79.9663)	sp|P36167|SRL3_YEAST	P36167	SRL3_YEAST	SRL3	Protein SRL3	AWRI1631_113120, CENPK1137D_1104, EC1118_1K5_3587g, K7_SRL3, SCRG_04106	tr|A0A8H4C0H2|A0A8H4C0H2_YEASX, tr|A7A050|A7A050_YEAS7, tr|B3LRG5|B3LRG5_YEAS1, tr|B5VMN3|B5VMN3_YEAS6, tr|C7GXB9|C7GXB9_YEAS2, tr|C8ZCQ2|C8ZCQ2_YEAS8, tr|G2WIB8|G2WIB8_YEASK, tr|N1NZK7|N1NZK7_YEASC	0	0	0	0	0	0	0	2	0	0	0	0	0	0	0	98719.4	0	0	0	0	0	0	0	0	unmatched	unmatched	unmatched	unmatched	unmatched	unmatched	unmatched	MS/MS	1	1
MFLKTPNWETVNETPK	M[15.9949]FLKTPNWETVNET[79.9663]PK	-	S	1	16	16	2,3	14T(79.9663),1M(15.9949)	sp|P36167|SRL3_YEAST	P36167	SRL3_YEAST	SRL3	Protein SRL3	AWRI1631_113120, CENPK1137D_1104, EC1118_1K5_3587g, K7_SRL3, SCRG_04106	tr|A0A8H4C0H2|A0A8H4C0H2_YEASX, tr|A7A050|A7A050_YEAS7, tr|B3LRG5|B3LRG5_YEAS1, tr|B5VMN3|B5VMN3_YEAS6, tr|C7GXB9|C7GXB9_YEAS2, tr|C8ZCQ2|C8ZCQ2_YEAS8, tr|G2WIB8|G2WIB8_YEASK, tr|N1NZK7|N1NZK7_YEASC	0	0	0	2	0	0	0	11	0	0	0	89940.5	0	0	0	912300	0	0	0	53225.3	0	0	0	542171	unmatched	unmatched	unmatched	MS/MS	unmatched	unmatched	unmatched	MS/MS	2	2
MFLKTPNWETVNETPKSR	M[15.9949]FLKTPNWETVNET[79.9663]PKSR	-	V	1	18	18	3	14T(79.9663),1M(15.9949)	sp|P36167|SRL3_YEAST	P36167	SRL3_YEAST	SRL3	Protein SRL3	AWRI1631_113120, CENPK1137D_1104, EC1118_1K5_3587g, K7_SRL3, SCRG_04106	tr|A0A8H4C0H2|A0A8H4C0H2_YEASX, tr|A7A050|A7A050_YEAS7, tr|B3LRG5|B3LRG5_YEAS1, tr|B5VMN3|B5VMN3_YEAS6, tr|C7GXB9|C7GXB9_YEAS2, tr|C8ZCQ2|C8ZCQ2_YEAS8, tr|G2WIB8|G2WIB8_YEASK, tr|N1NZK7|N1NZK7_YEASC	0	0	0	0	0	0	0	2	0	0	0	0	0	0	0	54423.5	0	0	0	0	0	0	0	0	unmatched	unmatched	unmatched	unmatched	unmatched	unmatched	unmatched	MS/MS	1	1
MFLKTPNWETVNETPKSR	M[15.9949]FLKTPNWET[79.9663]VNETPKSR	-	V	1	18	18	3	10T(79.9663),1M(15.9949)	sp|P36167|SRL3_YEAST	P36167	SRL3_YEAST	SRL3	Protein SRL3	AWRI1631_113120, CENPK1137D_1104, EC1118_1K5_3587g, K7_SRL3, SCRG_04106	tr|A0A8H4C0H2|A0A8H4C0H2_YEASX, tr|A7A050|A7A050_YEAS7, tr|B3LRG5|B3LRG5_YEAS1, tr|B5VMN3|B5VMN3_YEAS6, tr|C7GXB9|C7GXB9_YEAS2, tr|C8ZCQ2|C8ZCQ2_YEAS8, tr|G2WIB8|G2WIB8_YEASK, tr|N1NZK7|N1NZK7_YEASC	0	0	0	0	0	0	0	1	0	0	0	0	0	0	0	57314.2	0	0	0	0	0	0	0	0	unmatched	unmatched	unmatched	unmatched	unmatched	unmatched	unmatched	MS/MS	1	1
NAEMFPSPTPPLVSPTAVIEEENDDSVREFSRTLK	NAEMFPSPTPPLVSPTAVIEEENDDSVREFSRT[79.9663]LK	K	S	92	126	35	3	33T(79.9663)	sp|P36167|SRL3_YEAST	P36167	SRL3_YEAST	SRL3	Protein SRL3	AWRI1631_113120, CENPK1137D_1104, EC1118_1K5_3587g, K7_SRL3, SCRG_04106	tr|A0A8H4C0H2|A0A8H4C0H2_YEASX, tr|A7A050|A7A050_YEAS7, tr|B3LRG5|B3LRG5_YEAS1, tr|B5VMN3|B5VMN3_YEAS6, tr|C7GXB9|C7GXB9_YEAS2, tr|C8ZCQ2|C8ZCQ2_YEAS8, tr|G2WIB8|G2WIB8_YEASK, tr|N1NZK7|N1NZK7_YEASC	0	0	0	0	0	4	0	0	0	0	0	0	0	29359.7	0	0	0	0	0	0	0	0	0	0	unmatched	unmatched	unmatched	unmatched	unmatched	MS/MS	unmatched	unmatched	1	1
NAEMFPSPTPPLVSPTAVIEEENDDSVREFSR	NAEMFPSPTPPLVSPTAVIEEENDDSVREFS[79.9663]R	K	T	92	123	32	3	31S(79.9663)	sp|P36167|SRL3_YEAST	P36167	SRL3_YEAST	SRL3	Protein SRL3	AWRI1631_113120, CENPK1137D_1104, EC1118_1K5_3587g, K7_SRL3, SCRG_04106	tr|A0A8H4C0H2|A0A8H4C0H2_YEASX, tr|A7A050|A7A050_YEAS7, tr|B3LRG5|B3LRG5_YEAS1, tr|B5VMN3|B5VMN3_YEAS6, tr|C7GXB9|C7GXB9_YEAS2, tr|C8ZCQ2|C8ZCQ2_YEAS8, tr|G2WIB8|G2WIB8_YEASK, tr|N1NZK7|N1NZK7_YEASC	0	0	0	0	0	1	0	0	0	0	0	0	0	0	0	0	0	0	0	0	0	0	0	0	unmatched	unmatched	unmatched	unmatched	unmatched	MS/MS	unmatched	unmatched	1	1
NAEMFPSPTPPLVSPTAVIEEENDDSVREFSRTLK	NAEMFPSPTPPLVSPT[79.9663]AVIEEENDDSVREFSRTLK	K	S	92	126	35	3	16T(79.9663)	sp|P36167|SRL3_YEAST	P36167	SRL3_YEAST	SRL3	Protein SRL3	AWRI1631_113120, CENPK1137D_1104, EC1118_1K5_3587g, K7_SRL3, SCRG_04106	tr|A0A8H4C0H2|A0A8H4C0H2_YEASX, tr|A7A050|A7A050_YEAS7, tr|B3LRG5|B3LRG5_YEAS1, tr|B5VMN3|B5VMN3_YEAS6, tr|C7GXB9|C7GXB9_YEAS2, tr|C8ZCQ2|C8ZCQ2_YEAS8, tr|G2WIB8|G2WIB8_YEASK, tr|N1NZK7|N1NZK7_YEASC	0	0	0	0	0	1	0	0	0	0	0	0	0	23324.2	0	0	0	0	0	0	0	0	0	0	unmatched	unmatched	unmatched	unmatched	unmatched	MS/MS	unmatched	unmatched	1	1
NAEMFPSPTPPLVSPTAVIEEENDDSVREFSR	NAEMFPSPTPPLVS[79.9663]PTAVIEEENDDSVREFSR	K	T	92	123	32	3	14S(79.9663)	sp|P36167|SRL3_YEAST	P36167	SRL3_YEAST	SRL3	Protein SRL3	AWRI1631_113120, CENPK1137D_1104, EC1118_1K5_3587g, K7_SRL3, SCRG_04106	tr|A0A8H4C0H2|A0A8H4C0H2_YEASX, tr|A7A050|A7A050_YEAS7, tr|B3LRG5|B3LRG5_YEAS1, tr|B5VMN3|B5VMN3_YEAS6, tr|C7GXB9|C7GXB9_YEAS2, tr|C8ZCQ2|C8ZCQ2_YEAS8, tr|G2WIB8|G2WIB8_YEASK, tr|N1NZK7|N1NZK7_YEASC	1	0	0	0	0	0	0	0	293383	0	0	0	0	0	0	0	0	0	0	0	0	0	0	0	MS/MS	unmatched	unmatched	unmatched	unmatched	unmatched	unmatched	unmatched	1	1
NAEMFPSPTPPLVSPTAVIEEENDDSVR	NAEMFPSPT[79.9663]PPLVSPTAVIEEENDDSVR	K	E	92	119	28	2,3	9T(79.9663)	sp|P36167|SRL3_YEAST	P36167	SRL3_YEAST	SRL3	Protein SRL3	AWRI1631_113120, CENPK1137D_1104, EC1118_1K5_3587g, K7_SRL3, SCRG_04106	tr|A0A8H4C0H2|A0A8H4C0H2_YEASX, tr|A7A050|A7A050_YEAS7, tr|B3LRG5|B3LRG5_YEAS1, tr|B5VMN3|B5VMN3_YEAS6, tr|C7GXB9|C7GXB9_YEAS2, tr|C8ZCQ2|C8ZCQ2_YEAS8, tr|G2WIB8|G2WIB8_YEASK, tr|N1NZK7|N1NZK7_YEASC	10	8	0	5	0	27	22	26	243621	208875	0	65003.2	0	797572	935374	3174347	169736	137564	0	41772.5	0	553497	653196	1.74886e+06	MS/MS	MS/MS	unmatched	MS/MS	unmatched	MS/MS	MS/MS	MS/MS	6	6
NAEMFPSPTPPLVSPTAVIEEENDDSVREFSR	NAEMFPSPT[79.9663]PPLVSPTAVIEEENDDSVREFSR	K	T	92	123	32	3,4	9T(79.9663)	sp|P36167|SRL3_YEAST	P36167	SRL3_YEAST	SRL3	Protein SRL3	AWRI1631_113120, CENPK1137D_1104, EC1118_1K5_3587g, K7_SRL3, SCRG_04106	tr|A0A8H4C0H2|A0A8H4C0H2_YEASX, tr|A7A050|A7A050_YEAS7, tr|B3LRG5|B3LRG5_YEAS1, tr|B5VMN3|B5VMN3_YEAS6, tr|C7GXB9|C7GXB9_YEAS2, tr|C8ZCQ2|C8ZCQ2_YEAS8, tr|G2WIB8|G2WIB8_YEASK, tr|N1NZK7|N1NZK7_YEASC	1	5	0	10	0	24	15	9	250796	283949	0	236777	0	3.21597e+06	4.0197e+06	1.9195e+06	250796	283949	0	236777	0	3.24048e+06	3893563	1.9195e+06	MS/MS	MS/MS	unmatched	MS/MS	unmatched	MS/MS	MS/MS	MS/MS	6	6
NAEMFPSPTPPLVSPTAVIEEENDDSVREFSR	NAEMFPSPT[79.9663]PPLVS[79.9663]PTAVIEEENDDSVREFSR	K	T	92	123	32	3	14S(79.9663),9T(79.9663)	sp|P36167|SRL3_YEAST	P36167	SRL3_YEAST	SRL3	Protein SRL3	AWRI1631_113120, CENPK1137D_1104, EC1118_1K5_3587g, K7_SRL3, SCRG_04106	tr|A0A8H4C0H2|A0A8H4C0H2_YEASX, tr|A7A050|A7A050_YEAS7, tr|B3LRG5|B3LRG5_YEAS1, tr|B5VMN3|B5VMN3_YEAS6, tr|C7GXB9|C7GXB9_YEAS2, tr|C8ZCQ2|C8ZCQ2_YEAS8, tr|G2WIB8|G2WIB8_YEASK, tr|N1NZK7|N1NZK7_YEASC	0	0	0	0	0	0	0	2	0	0	0	0	0	0	0	81529.9	0	0	0	0	0	0	0	0	unmatched	unmatched	unmatched	unmatched	unmatched	unmatched	unmatched	MS/MS	1	1
NAEMFPSPTPPLVSPTAVIEEENDDSVR	NAEMFPS[79.9663]PTPPLVSPTAVIEEENDDSVR	K	E	92	119	28	2,3	7S(79.9663)	sp|P36167|SRL3_YEAST	P36167	SRL3_YEAST	SRL3	Protein SRL3	AWRI1631_113120, CENPK1137D_1104, EC1118_1K5_3587g, K7_SRL3, SCRG_04106	tr|A0A8H4C0H2|A0A8H4C0H2_YEASX, tr|A7A050|A7A050_YEAS7, tr|B3LRG5|B3LRG5_YEAS1, tr|B5VMN3|B5VMN3_YEAS6, tr|C7GXB9|C7GXB9_YEAS2, tr|C8ZCQ2|C8ZCQ2_YEAS8, tr|G2WIB8|G2WIB8_YEASK, tr|N1NZK7|N1NZK7_YEASC	2	1	0	0	0	5	6	4	151615	67628.3	0	0	0	531110	726047	2.65576e+06	118352	67628.3	0	0	0	387076	567144	1.52988e+06	MS/MS	MS/MS	unmatched	unmatched	unmatched	MS/MS	MS/MS	MS/MS	5	5
NAEMFPSPTPPLVSPTAVIEEENDDSVREFSR	NAEMFPS[79.9663]PTPPLVSPTAVIEEENDDSVREFSR	K	T	92	123	32	3,4	7S(79.9663)	sp|P36167|SRL3_YEAST	P36167	SRL3_YEAST	SRL3	Protein SRL3	AWRI1631_113120, CENPK1137D_1104, EC1118_1K5_3587g, K7_SRL3, SCRG_04106	tr|A0A8H4C0H2|A0A8H4C0H2_YEASX, tr|A7A050|A7A050_YEAS7, tr|B3LRG5|B3LRG5_YEAS1, tr|B5VMN3|B5VMN3_YEAS6, tr|C7GXB9|C7GXB9_YEAS2, tr|C8ZCQ2|C8ZCQ2_YEAS8, tr|G2WIB8|G2WIB8_YEASK, tr|N1NZK7|N1NZK7_YEASC	1	1	0	0	0	8	6	1	221867	244786	0	0	0	1.89675e+06	1.98636e+06	1.47193e+06	221867	244786	0	0	0	1.86999e+06	1.98636e+06	1.47193e+06	MS/MS	MS/MS	unmatched	unmatched	unmatched	MS/MS	MS/MS	MS/MS	5	5
NAEMFPSPTPPLVSPTAVIEEENDDSVR	NAEMFPS[79.9663]PTPPLVS[79.9663]PTAVIEEENDDSVR	K	E	92	119	28	2,3	14S(79.9663),7S(79.9663)	sp|P36167|SRL3_YEAST	P36167	SRL3_YEAST	SRL3	Protein SRL3	AWRI1631_113120, CENPK1137D_1104, EC1118_1K5_3587g, K7_SRL3, SCRG_04106	tr|A0A8H4C0H2|A0A8H4C0H2_YEASX, tr|A7A050|A7A050_YEAS7, tr|B3LRG5|B3LRG5_YEAS1, tr|B5VMN3|B5VMN3_YEAS6, tr|C7GXB9|C7GXB9_YEAS2, tr|C8ZCQ2|C8ZCQ2_YEAS8, tr|G2WIB8|G2WIB8_YEASK, tr|N1NZK7|N1NZK7_YEASC	0	1	0	0	0	3	0	0	0	72768.6	0	0	0	92060	0	0	0	72768.6	0	0	0	71782.9	0	0	unmatched	MS/MS	unmatched	unmatched	unmatched	MS/MS	unmatched	unmatched	2	2
NAEMFPSPTPPLVSPTAVIEEENDDSVR	NAEMFPS[79.9663]PT[79.9663]PPLVSPTAVIEEENDDSVR	K	E	92	119	28	2,3	7S(79.9663),9T(79.9663)	sp|P36167|SRL3_YEAST	P36167	SRL3_YEAST	SRL3	Protein SRL3	AWRI1631_113120, CENPK1137D_1104, EC1118_1K5_3587g, K7_SRL3, SCRG_04106	tr|A0A8H4C0H2|A0A8H4C0H2_YEASX, tr|A7A050|A7A050_YEAS7, tr|B3LRG5|B3LRG5_YEAS1, tr|B5VMN3|B5VMN3_YEAS6, tr|C7GXB9|C7GXB9_YEAS2, tr|C8ZCQ2|C8ZCQ2_YEAS8, tr|G2WIB8|G2WIB8_YEASK, tr|N1NZK7|N1NZK7_YEASC	3	0	0	0	0	6	5	0	77490.8	17354.5	0	0	0	118542	132181	0	58824.2	52266.5	0	0	0	74559.3	77049.7	0	MS/MS	MBR	unmatched	unmatched	unmatched	MS/MS	MS/MS	unmatched	4	3
NAEMFPSPTPPLVSPTAVIEEENDDSVREFSR	NAEMFPS[79.9663]PT[79.9663]PPLVSPTAVIEEENDDSVREFSR	K	T	92	123	32	3,4	7S(79.9663),9T(79.9663)	sp|P36167|SRL3_YEAST	P36167	SRL3_YEAST	SRL3	Protein SRL3	AWRI1631_113120, CENPK1137D_1104, EC1118_1K5_3587g, K7_SRL3, SCRG_04106	tr|A0A8H4C0H2|A0A8H4C0H2_YEASX, tr|A7A050|A7A050_YEAS7, tr|B3LRG5|B3LRG5_YEAS1, tr|B5VMN3|B5VMN3_YEAS6, tr|C7GXB9|C7GXB9_YEAS2, tr|C8ZCQ2|C8ZCQ2_YEAS8, tr|G2WIB8|G2WIB8_YEASK, tr|N1NZK7|N1NZK7_YEASC	0	5	0	0	0	16	4	1	98922.2	81524.8	0	0	0	465693	557287	50001.9	98922.2	81524.8	0	0	0	449628	557287	50001.9	MBR	MS/MS	unmatched	unmatched	unmatched	MS/MS	MS/MS	MS/MS	5	4
NAEMFPSPTPPLVSPTAVIEEENDDSVREFSR	NAEM[15.9949]FPSPTPPLVSPTAVIEEENDDS[79.9663]VREFSR	K	T	92	123	32	3	26S(79.9663),4M(15.9949)	sp|P36167|SRL3_YEAST	P36167	SRL3_YEAST	SRL3	Protein SRL3	AWRI1631_113120, CENPK1137D_1104, EC1118_1K5_3587g, K7_SRL3, SCRG_04106	tr|A0A8H4C0H2|A0A8H4C0H2_YEASX, tr|A7A050|A7A050_YEAS7, tr|B3LRG5|B3LRG5_YEAS1, tr|B5VMN3|B5VMN3_YEAS6, tr|C7GXB9|C7GXB9_YEAS2, tr|C8ZCQ2|C8ZCQ2_YEAS8, tr|G2WIB8|G2WIB8_YEASK, tr|N1NZK7|N1NZK7_YEASC	0	0	0	0	1	0	0	0	0	0	0	0	0	0	0	0	0	0	0	0	0	0	0	0	unmatched	unmatched	unmatched	unmatched	MS/MS	unmatched	unmatched	unmatched	1	1
NAEMFPSPTPPLVSPTAVIEEENDDSVREFSR	NAEM[15.9949]FPSPTPPLVSPTAVIEEENDDS[79.9663]VREFS[79.9663]R	K	T	92	123	32	3	26S(79.9663),31S(79.9663),4M(15.9949)	sp|P36167|SRL3_YEAST	P36167	SRL3_YEAST	SRL3	Protein SRL3	AWRI1631_113120, CENPK1137D_1104, EC1118_1K5_3587g, K7_SRL3, SCRG_04106	tr|A0A8H4C0H2|A0A8H4C0H2_YEASX, tr|A7A050|A7A050_YEAS7, tr|B3LRG5|B3LRG5_YEAS1, tr|B5VMN3|B5VMN3_YEAS6, tr|C7GXB9|C7GXB9_YEAS2, tr|C8ZCQ2|C8ZCQ2_YEAS8, tr|G2WIB8|G2WIB8_YEASK, tr|N1NZK7|N1NZK7_YEASC	0	0	0	0	1	0	0	0	12539.8	0	0	0	107630	54107.8	0	0	12539.8	0	0	0	107630	54107.8	0	0	MBR	unmatched	unmatched	unmatched	MS/MS	MBR	unmatched	unmatched	3	1
NAEMFPSPTPPLVSPTAVIEEENDDSVR	NAEM[15.9949]FPSPTPPLVS[79.9663]PTAVIEEENDDSVR	K	E	92	119	28	3	14S(79.9663),4M(15.9949)	sp|P36167|SRL3_YEAST	P36167	SRL3_YEAST	SRL3	Protein SRL3	AWRI1631_113120, CENPK1137D_1104, EC1118_1K5_3587g, K7_SRL3, SCRG_04106	tr|A0A8H4C0H2|A0A8H4C0H2_YEASX, tr|A7A050|A7A050_YEAS7, tr|B3LRG5|B3LRG5_YEAS1, tr|B5VMN3|B5VMN3_YEAS6, tr|C7GXB9|C7GXB9_YEAS2, tr|C8ZCQ2|C8ZCQ2_YEAS8, tr|G2WIB8|G2WIB8_YEASK, tr|N1NZK7|N1NZK7_YEASC	0	2	0	0	0	0	0	0	0	79411	0	0	0	0	0	0	0	0	0	0	0	0	0	0	unmatched	MS/MS	unmatched	unmatched	unmatched	unmatched	unmatched	unmatched	1	1
NAEMFPSPTPPLVSPTAVIEEENDDSVR	NAEM[15.9949]FPSPT[79.9663]PPLVSPTAVIEEENDDSVR	K	E	92	119	28	2,3	4M(15.9949),9T(79.9663)	sp|P36167|SRL3_YEAST	P36167	SRL3_YEAST	SRL3	Protein SRL3	AWRI1631_113120, CENPK1137D_1104, EC1118_1K5_3587g, K7_SRL3, SCRG_04106	tr|A0A8H4C0H2|A0A8H4C0H2_YEASX, tr|A7A050|A7A050_YEAS7, tr|B3LRG5|B3LRG5_YEAS1, tr|B5VMN3|B5VMN3_YEAS6, tr|C7GXB9|C7GXB9_YEAS2, tr|C8ZCQ2|C8ZCQ2_YEAS8, tr|G2WIB8|G2WIB8_YEASK, tr|N1NZK7|N1NZK7_YEASC	5	0	15	7	14	12	18	21	105801	94690.6	138875	227152	2.83098e+06	284170	299976	3.09166e+06	105801	94690.6	137827	198621	1.41808e+06	252687	271722	2.5516e+06	MS/MS	MBR	MS/MS	MS/MS	MS/MS	MS/MS	MS/MS	MS/MS	8	7
NAEMFPSPTPPLVSPTAVIEEENDDSVREFSR	NAEM[15.9949]FPSPT[79.9663]PPLVSPTAVIEEENDDSVREFSR	K	T	92	123	32	3	4M(15.9949),9T(79.9663)	sp|P36167|SRL3_YEAST	P36167	SRL3_YEAST	SRL3	Protein SRL3	AWRI1631_113120, CENPK1137D_1104, EC1118_1K5_3587g, K7_SRL3, SCRG_04106	tr|A0A8H4C0H2|A0A8H4C0H2_YEASX, tr|A7A050|A7A050_YEAS7, tr|B3LRG5|B3LRG5_YEAS1, tr|B5VMN3|B5VMN3_YEAS6, tr|C7GXB9|C7GXB9_YEAS2, tr|C8ZCQ2|C8ZCQ2_YEAS8, tr|G2WIB8|G2WIB8_YEASK, tr|N1NZK7|N1NZK7_YEASC	0	3	4	11	7	13	7	9	59726.1	61445.9	102241	587284	6.56303e+06	768404	902371	1.12977e+06	59726.1	61445.9	102241	587284	6.56303e+06	768404	902371	1.12977e+06	MBR	MS/MS	MS/MS	MS/MS	MS/MS	MS/MS	MS/MS	MS/MS	8	7
NAEMFPSPTPPLVSPTAVIEEENDDSVR	NAEM[15.9949]FPSPT[79.9663]PPLVSPT[79.9663]AVIEEENDDSVR	K	E	92	119	28	3	16T(79.9663),4M(15.9949),9T(79.9663)	sp|P36167|SRL3_YEAST	P36167	SRL3_YEAST	SRL3	Protein SRL3	AWRI1631_113120, CENPK1137D_1104, EC1118_1K5_3587g, K7_SRL3, SCRG_04106	tr|A0A8H4C0H2|A0A8H4C0H2_YEASX, tr|A7A050|A7A050_YEAS7, tr|B3LRG5|B3LRG5_YEAS1, tr|B5VMN3|B5VMN3_YEAS6, tr|C7GXB9|C7GXB9_YEAS2, tr|C8ZCQ2|C8ZCQ2_YEAS8, tr|G2WIB8|G2WIB8_YEASK, tr|N1NZK7|N1NZK7_YEASC	0	0	0	0	1	0	0	0	0	0	0	0	67672.6	0	0	0	0	0	0	0	0	0	0	0	unmatched	unmatched	unmatched	unmatched	MS/MS	unmatched	unmatched	unmatched	1	1
NAEMFPSPTPPLVSPTAVIEEENDDSVR	NAEM[15.9949]FPSPT[79.9663]PPLVS[79.9663]PTAVIEEENDDSVR	K	E	92	119	28	3	14S(79.9663),4M(15.9949),9T(79.9663)	sp|P36167|SRL3_YEAST	P36167	SRL3_YEAST	SRL3	Protein SRL3	AWRI1631_113120, CENPK1137D_1104, EC1118_1K5_3587g, K7_SRL3, SCRG_04106	tr|A0A8H4C0H2|A0A8H4C0H2_YEASX, tr|A7A050|A7A050_YEAS7, tr|B3LRG5|B3LRG5_YEAS1, tr|B5VMN3|B5VMN3_YEAS6, tr|C7GXB9|C7GXB9_YEAS2, tr|C8ZCQ2|C8ZCQ2_YEAS8, tr|G2WIB8|G2WIB8_YEASK, tr|N1NZK7|N1NZK7_YEASC	0	0	0	0	3	0	1	0	0	0	0	0	79308.6	0	0	0	0	0	0	0	0	0	0	0	unmatched	unmatched	unmatched	unmatched	MS/MS	unmatched	MS/MS	unmatched	2	2
NAEMFPSPTPPLVSPTAVIEEENDDSVREFSR	NAEM[15.9949]FPSPT[79.9663]PPLVS[79.9663]PTAVIEEENDDSVREFSR	K	T	92	123	32	3	14S(79.9663),4M(15.9949),9T(79.9663)	sp|P36167|SRL3_YEAST	P36167	SRL3_YEAST	SRL3	Protein SRL3	AWRI1631_113120, CENPK1137D_1104, EC1118_1K5_3587g, K7_SRL3, SCRG_04106	tr|A0A8H4C0H2|A0A8H4C0H2_YEASX, tr|A7A050|A7A050_YEAS7, tr|B3LRG5|B3LRG5_YEAS1, tr|B5VMN3|B5VMN3_YEAS6, tr|C7GXB9|C7GXB9_YEAS2, tr|C8ZCQ2|C8ZCQ2_YEAS8, tr|G2WIB8|G2WIB8_YEASK, tr|N1NZK7|N1NZK7_YEASC	0	0	0	2	1	0	0	0	0	0	0	33192.7	117030	0	0	0	0	0	0	33192.7	117030	0	0	0	unmatched	unmatched	unmatched	MS/MS	MS/MS	unmatched	unmatched	unmatched	2	2
NAEMFPSPTPPLVSPTAVIEEENDDSVR	NAEM[15.9949]FPS[79.9663]PTPPLVSPTAVIEEENDDSVR	K	E	92	119	28	2,3	4M(15.9949),7S(79.9663)	sp|P36167|SRL3_YEAST	P36167	SRL3_YEAST	SRL3	Protein SRL3	AWRI1631_113120, CENPK1137D_1104, EC1118_1K5_3587g, K7_SRL3, SCRG_04106	tr|A0A8H4C0H2|A0A8H4C0H2_YEASX, tr|A7A050|A7A050_YEAS7, tr|B3LRG5|B3LRG5_YEAS1, tr|B5VMN3|B5VMN3_YEAS6, tr|C7GXB9|C7GXB9_YEAS2, tr|C8ZCQ2|C8ZCQ2_YEAS8, tr|G2WIB8|G2WIB8_YEASK, tr|N1NZK7|N1NZK7_YEASC	1	4	1	2	17	6	6	4	36386.7	71231	73179.8	30970.8	3.0846e+06	66185.3	233706	2.71936e+06	36386.7	71231	73179.8	30970.8	2.24841e+06	66185.3	222352	2.5625e+06	MS/MS	MS/MS	MS/MS	MS/MS	MS/MS	MS/MS	MS/MS	MS/MS	8	8
NAEMFPSPTPPLVSPTAVIEEENDDSVREFSR	NAEM[15.9949]FPS[79.9663]PTPPLVSPTAVIEEENDDSVREFSR	K	T	92	123	32	3	4M(15.9949),7S(79.9663)	sp|P36167|SRL3_YEAST	P36167	SRL3_YEAST	SRL3	Protein SRL3	AWRI1631_113120, CENPK1137D_1104, EC1118_1K5_3587g, K7_SRL3, SCRG_04106	tr|A0A8H4C0H2|A0A8H4C0H2_YEASX, tr|A7A050|A7A050_YEAS7, tr|B3LRG5|B3LRG5_YEAS1, tr|B5VMN3|B5VMN3_YEAS6, tr|C7GXB9|C7GXB9_YEAS2, tr|C8ZCQ2|C8ZCQ2_YEAS8, tr|G2WIB8|G2WIB8_YEASK, tr|N1NZK7|N1NZK7_YEASC	0	0	1	0	4	3	1	1	0	0	87757.3	0	6.71288e+06	658526	749253	269659	0	0	87757.3	0	6.71288e+06	658526	749253	269659	unmatched	unmatched	MS/MS	unmatched	MS/MS	MS/MS	MS/MS	MS/MS	5	5
NAEMFPSPTPPLVSPTAVIEEENDDSVR	NAEM[15.9949]FPS[79.9663]PTPPLVS[79.9663]PTAVIEEENDDSVR	K	E	92	119	28	3	14S(79.9663),4M(15.9949),7S(79.9663)	sp|P36167|SRL3_YEAST	P36167	SRL3_YEAST	SRL3	Protein SRL3	AWRI1631_113120, CENPK1137D_1104, EC1118_1K5_3587g, K7_SRL3, SCRG_04106	tr|A0A8H4C0H2|A0A8H4C0H2_YEASX, tr|A7A050|A7A050_YEAS7, tr|B3LRG5|B3LRG5_YEAS1, tr|B5VMN3|B5VMN3_YEAS6, tr|C7GXB9|C7GXB9_YEAS2, tr|C8ZCQ2|C8ZCQ2_YEAS8, tr|G2WIB8|G2WIB8_YEASK, tr|N1NZK7|N1NZK7_YEASC	0	0	0	0	4	1	0	0	0	0	0	0	107618	0	0	0	0	0	0	0	0	0	0	0	unmatched	unmatched	unmatched	unmatched	MS/MS	MS/MS	unmatched	unmatched	2	2
NAEMFPSPTPPLVSPTAVIEEENDDSVR	NAEM[15.9949]FPS[79.9663]PT[79.9663]PPLVSPTAVIEEENDDSVR	K	E	92	119	28	3	4M(15.9949),7S(79.9663),9T(79.9663)	sp|P36167|SRL3_YEAST	P36167	SRL3_YEAST	SRL3	Protein SRL3	AWRI1631_113120, CENPK1137D_1104, EC1118_1K5_3587g, K7_SRL3, SCRG_04106	tr|A0A8H4C0H2|A0A8H4C0H2_YEASX, tr|A7A050|A7A050_YEAS7, tr|B3LRG5|B3LRG5_YEAS1, tr|B5VMN3|B5VMN3_YEAS6, tr|C7GXB9|C7GXB9_YEAS2, tr|C8ZCQ2|C8ZCQ2_YEAS8, tr|G2WIB8|G2WIB8_YEASK, tr|N1NZK7|N1NZK7_YEASC	0	0	0	0	42	0	1	0	0	0	0	0	92794.3	0	0	0	0	0	0	0	0	0	0	0	unmatched	unmatched	unmatched	unmatched	MS/MS	unmatched	MS/MS	unmatched	2	2
NAEMFPSPTPPLVSPTAVIEEENDDSVREFSR	NAEM[15.9949]FPS[79.9663]PT[79.9663]PPLVSPTAVIEEENDDSVREFSR	K	T	92	123	32	3	4M(15.9949),7S(79.9663),9T(79.9663)	sp|P36167|SRL3_YEAST	P36167	SRL3_YEAST	SRL3	Protein SRL3	AWRI1631_113120, CENPK1137D_1104, EC1118_1K5_3587g, K7_SRL3, SCRG_04106	tr|A0A8H4C0H2|A0A8H4C0H2_YEASX, tr|A7A050|A7A050_YEAS7, tr|B3LRG5|B3LRG5_YEAS1, tr|B5VMN3|B5VMN3_YEAS6, tr|C7GXB9|C7GXB9_YEAS2, tr|C8ZCQ2|C8ZCQ2_YEAS8, tr|G2WIB8|G2WIB8_YEASK, tr|N1NZK7|N1NZK7_YEASC	0	0	0	0	5	6	2	0	0	0	0	0	257724	54975	58022.1	0	0	0	0	0	257724	54975	58022.1	0	unmatched	unmatched	unmatched	unmatched	MS/MS	MS/MS	MS/MS	unmatched	3	3
RCHSLDESK	RC[57.0215]HS[79.9663]LDESK	R	K	169	177	9	3	2C(57.0215),4S(79.9663)	sp|P36167|SRL3_YEAST	P36167	SRL3_YEAST	SRL3	Protein SRL3	AWRI1631_113120, CENPK1137D_1104, EC1118_1K5_3587g, K7_SRL3, SCRG_04106	tr|A0A8H4C0H2|A0A8H4C0H2_YEASX, tr|A7A050|A7A050_YEAS7, tr|B3LRG5|B3LRG5_YEAS1, tr|B5VMN3|B5VMN3_YEAS6, tr|C7GXB9|C7GXB9_YEAS2, tr|C8ZCQ2|C8ZCQ2_YEAS8, tr|G2WIB8|G2WIB8_YEASK, tr|N1NZK7|N1NZK7_YEASC	0	0	0	0	0	0	1	0	0	0	0	0	0	0	2034.53	0	0	0	0	0	0	0	0	0	unmatched	unmatched	unmatched	unmatched	unmatched	unmatched	MS/MS	unmatched	1	1
RTQSTQENSLQEVVAIDTLLK	RTQSTQENS[79.9663]LQEVVAIDTLLK	R	M	221	241	21	2,3	9S(79.9663)	sp|P36167|SRL3_YEAST	P36167	SRL3_YEAST	SRL3	Protein SRL3	AWRI1631_113120, CENPK1137D_1104, EC1118_1K5_3587g, K7_SRL3, SCRG_04106	tr|A0A8H4C0H2|A0A8H4C0H2_YEASX, tr|A7A050|A7A050_YEAS7, tr|B3LRG5|B3LRG5_YEAS1, tr|B5VMN3|B5VMN3_YEAS6, tr|C8ZCQ2|C8ZCQ2_YEAS8, tr|G2WIB8|G2WIB8_YEASK, tr|N1NZK7|N1NZK7_YEASC	0	3	0	0	0	1	0	0	92466.1	80594.4	0	0	0	70152.3	0	0	92466.1	80594.4	0	0	0	70152.3	0	0	MBR	MS/MS	unmatched	unmatched	unmatched	MS/MS	unmatched	unmatched	3	2
RTQSTQENSLQEVVAIDTLLK	RTQST[79.9663]QENSLQEVVAIDTLLK	R	M	221	241	21	2,3	5T(79.9663)	sp|P36167|SRL3_YEAST	P36167	SRL3_YEAST	SRL3	Protein SRL3	AWRI1631_113120, CENPK1137D_1104, EC1118_1K5_3587g, K7_SRL3, SCRG_04106	tr|A0A8H4C0H2|A0A8H4C0H2_YEASX, tr|A7A050|A7A050_YEAS7, tr|B3LRG5|B3LRG5_YEAS1, tr|B5VMN3|B5VMN3_YEAS6, tr|C8ZCQ2|C8ZCQ2_YEAS8, tr|G2WIB8|G2WIB8_YEASK, tr|N1NZK7|N1NZK7_YEASC	0	2	1	0	0	7	1	3	663399	2384719	72581.6	0	1.46387e+06	3747809	791937	2446079	1.00749e+06	3.62161e+06	110228	0	2.22314e+06	2.16671e+06	1.20269e+06	266939	MBR	MS/MS	MS/MS	unmatched	MBR	MS/MS	MS/MS	MS/MS	7	5
RTQSTQENSLQEVVAIDTLLK	RTQS[79.9663]TQENSLQEVVAIDTLLK	R	M	221	241	21	2,3	4S(79.9663)	sp|P36167|SRL3_YEAST	P36167	SRL3_YEAST	SRL3	Protein SRL3	AWRI1631_113120, CENPK1137D_1104, EC1118_1K5_3587g, K7_SRL3, SCRG_04106	tr|A0A8H4C0H2|A0A8H4C0H2_YEASX, tr|A7A050|A7A050_YEAS7, tr|B3LRG5|B3LRG5_YEAS1, tr|B5VMN3|B5VMN3_YEAS6, tr|C8ZCQ2|C8ZCQ2_YEAS8, tr|G2WIB8|G2WIB8_YEASK, tr|N1NZK7|N1NZK7_YEASC	18	21	4	5	11	22	20	15	5282543	4848826	124820	453542	4207875	3.75012e+06	4.19241e+06	4.853e+06	3110801	2.85585e+06	71912.8	217124	2.44668e+06	2.20367e+06	2.46132e+06	2.85585e+06	MS/MS	MS/MS	MS/MS	MS/MS	MS/MS	MS/MS	MS/MS	MS/MS	8	8
RTQSTQENSLQEVVAIDTLLK	RT[79.9663]QSTQENSLQEVVAIDTLLK	R	M	221	241	21	2,3	2T(79.9663)	sp|P36167|SRL3_YEAST	P36167	SRL3_YEAST	SRL3	Protein SRL3	AWRI1631_113120, CENPK1137D_1104, EC1118_1K5_3587g, K7_SRL3, SCRG_04106	tr|A0A8H4C0H2|A0A8H4C0H2_YEASX, tr|A7A050|A7A050_YEAS7, tr|B3LRG5|B3LRG5_YEAS1, tr|B5VMN3|B5VMN3_YEAS6, tr|C8ZCQ2|C8ZCQ2_YEAS8, tr|G2WIB8|G2WIB8_YEASK, tr|N1NZK7|N1NZK7_YEASC	5	7	1	6	7	7	8	3	3.09494e+06	4799139	92722.3	428863	4152209	2.99928e+06	4201058	2.87149e+06	1.03307e+06	3.2518e+06	151428	279551	2.71904e+06	1.84814e+06	2795929	1.83909e+06	MS/MS	MS/MS	MS/MS	MS/MS	MS/MS	MS/MS	MS/MS	MS/MS	8	8
SKNAEMFPSPTPPLVSPTAVIEEENDDSVR	SKNAEMFPSPTPPLVS[79.9663]PTAVIEEENDDSVR	R	E	90	119	30	4	16S(79.9663)	sp|P36167|SRL3_YEAST	P36167	SRL3_YEAST	SRL3	Protein SRL3	AWRI1631_113120, CENPK1137D_1104, EC1118_1K5_3587g, K7_SRL3, SCRG_04106	tr|A0A8H4C0H2|A0A8H4C0H2_YEASX, tr|A7A050|A7A050_YEAS7, tr|B3LRG5|B3LRG5_YEAS1, tr|B5VMN3|B5VMN3_YEAS6, tr|C7GXB9|C7GXB9_YEAS2, tr|C8ZCQ2|C8ZCQ2_YEAS8, tr|G2WIB8|G2WIB8_YEASK, tr|N1NZK7|N1NZK7_YEASC	0	0	0	0	0	0	0	1	0	0	0	0	0	0	0	91266.1	0	0	0	0	0	0	0	0	unmatched	unmatched	unmatched	unmatched	unmatched	unmatched	unmatched	MS/MS	1	1
SKNAEMFPSPTPPLVSPTAVIEEENDDSVREFSR	SKNAEMFPSPTPPLVS[79.9663]PT[79.9663]AVIEEENDDSVREFSR	R	T	90	123	34	3	16S(79.9663),18T(79.9663)	sp|P36167|SRL3_YEAST	P36167	SRL3_YEAST	SRL3	Protein SRL3	AWRI1631_113120, CENPK1137D_1104, EC1118_1K5_3587g, K7_SRL3, SCRG_04106	tr|A0A8H4C0H2|A0A8H4C0H2_YEASX, tr|A7A050|A7A050_YEAS7, tr|B3LRG5|B3LRG5_YEAS1, tr|B5VMN3|B5VMN3_YEAS6, tr|C7GXB9|C7GXB9_YEAS2, tr|C8ZCQ2|C8ZCQ2_YEAS8, tr|G2WIB8|G2WIB8_YEASK, tr|N1NZK7|N1NZK7_YEASC	0	0	0	0	0	0	2	0	40824.6	0	0	0	0	0	665311	0	40824.6	0	0	0	0	0	665311	0	MBR	unmatched	unmatched	unmatched	unmatched	unmatched	MS/MS	unmatched	2	1
SKNAEMFPSPTPPLVSPTAVIEEENDDSVR	SKNAEMFPSPT[79.9663]PPLVSPTAVIEEENDDSVR	R	E	90	119	30	2,3	11T(79.9663)	sp|P36167|SRL3_YEAST	P36167	SRL3_YEAST	SRL3	Protein SRL3	AWRI1631_113120, CENPK1137D_1104, EC1118_1K5_3587g, K7_SRL3, SCRG_04106	tr|A0A8H4C0H2|A0A8H4C0H2_YEASX, tr|A7A050|A7A050_YEAS7, tr|B3LRG5|B3LRG5_YEAS1, tr|B5VMN3|B5VMN3_YEAS6, tr|C7GXB9|C7GXB9_YEAS2, tr|C8ZCQ2|C8ZCQ2_YEAS8, tr|G2WIB8|G2WIB8_YEASK, tr|N1NZK7|N1NZK7_YEASC	1	2	0	8	0	8	4	17	44730.4	28392.8	0	162918	0	620663	747567	10730070	44730.4	28392.8	0	162918	0	620663	747567	10653488	MS/MS	MS/MS	unmatched	MS/MS	unmatched	MS/MS	MS/MS	MS/MS	6	6
SKNAEMFPSPTPPLVSPTAVIEEENDDSVREFSR	SKNAEMFPSPT[79.9663]PPLVSPTAVIEEENDDSVREFSR	R	T	90	123	34	3,4	11T(79.9663)	sp|P36167|SRL3_YEAST	P36167	SRL3_YEAST	SRL3	Protein SRL3	AWRI1631_113120, CENPK1137D_1104, EC1118_1K5_3587g, K7_SRL3, SCRG_04106	tr|A0A8H4C0H2|A0A8H4C0H2_YEASX, tr|A7A050|A7A050_YEAS7, tr|B3LRG5|B3LRG5_YEAS1, tr|B5VMN3|B5VMN3_YEAS6, tr|C7GXB9|C7GXB9_YEAS2, tr|C8ZCQ2|C8ZCQ2_YEAS8, tr|G2WIB8|G2WIB8_YEASK, tr|N1NZK7|N1NZK7_YEASC	2	1	0	10	0	38	31	25	59850.6	58895.9	0	242674	0	3.96498e+06	4861989	2748140	59850.6	58895.9	0	166335	0	2.82986e+06	3.47593e+06	1.84461e+06	MS/MS	MS/MS	unmatched	MS/MS	unmatched	MS/MS	MS/MS	MS/MS	6	6
SKNAEMFPSPTPPLVSPTAVIEEENDDSVR	SKNAEMFPSPT[79.9663]PPLVS[79.9663]PTAVIEEENDDSVR	R	E	90	119	30	3	11T(79.9663),16S(79.9663)	sp|P36167|SRL3_YEAST	P36167	SRL3_YEAST	SRL3	Protein SRL3	AWRI1631_113120, CENPK1137D_1104, EC1118_1K5_3587g, K7_SRL3, SCRG_04106	tr|A0A8H4C0H2|A0A8H4C0H2_YEASX, tr|A7A050|A7A050_YEAS7, tr|B3LRG5|B3LRG5_YEAS1, tr|B5VMN3|B5VMN3_YEAS6, tr|C7GXB9|C7GXB9_YEAS2, tr|C8ZCQ2|C8ZCQ2_YEAS8, tr|G2WIB8|G2WIB8_YEASK, tr|N1NZK7|N1NZK7_YEASC	0	0	0	0	0	1	0	1	0	0	0	0	0	37536.4	226612	112262	0	0	0	0	0	37536.4	226612	112262	unmatched	unmatched	unmatched	unmatched	unmatched	MS/MS	MBR	MS/MS	3	2
SKNAEMFPSPTPPLVSPTAVIEEENDDSVREFSR	SKNAEMFPSPT[79.9663]PPLVS[79.9663]PTAVIEEENDDSVREFSR	R	T	90	123	34	3	11T(79.9663),16S(79.9663)	sp|P36167|SRL3_YEAST	P36167	SRL3_YEAST	SRL3	Protein SRL3	AWRI1631_113120, CENPK1137D_1104, EC1118_1K5_3587g, K7_SRL3, SCRG_04106	tr|A0A8H4C0H2|A0A8H4C0H2_YEASX, tr|A7A050|A7A050_YEAS7, tr|B3LRG5|B3LRG5_YEAS1, tr|B5VMN3|B5VMN3_YEAS6, tr|C7GXB9|C7GXB9_YEAS2, tr|C8ZCQ2|C8ZCQ2_YEAS8, tr|G2WIB8|G2WIB8_YEASK, tr|N1NZK7|N1NZK7_YEASC	0	0	0	0	0	1	0	0	49193.9	0	0	0	0	473752	0	0	49193.9	0	0	0	0	473752	0	0	MBR	unmatched	unmatched	unmatched	unmatched	MS/MS	unmatched	unmatched	2	1
SKNAEMFPSPTPPLVSPTAVIEEENDDSVR	SKNAEMFPS[79.9663]PTPPLVSPTAVIEEENDDSVR	R	E	90	119	30	3	9S(79.9663)	sp|P36167|SRL3_YEAST	P36167	SRL3_YEAST	SRL3	Protein SRL3	AWRI1631_113120, CENPK1137D_1104, EC1118_1K5_3587g, K7_SRL3, SCRG_04106	tr|A0A8H4C0H2|A0A8H4C0H2_YEASX, tr|A7A050|A7A050_YEAS7, tr|B3LRG5|B3LRG5_YEAS1, tr|B5VMN3|B5VMN3_YEAS6, tr|C7GXB9|C7GXB9_YEAS2, tr|C8ZCQ2|C8ZCQ2_YEAS8, tr|G2WIB8|G2WIB8_YEASK, tr|N1NZK7|N1NZK7_YEASC	1	0	0	0	0	1	5	4	62910.4	63015.3	0	0	0	498380	743985	4684613	62910.4	63015.3	0	0	0	498380	743985	4684613	MS/MS	MBR	unmatched	unmatched	unmatched	MS/MS	MS/MS	MS/MS	5	4
SKNAEMFPSPTPPLVSPTAVIEEENDDSVREFSR	SKNAEMFPS[79.9663]PTPPLVSPTAVIEEENDDSVREFSR	R	T	90	123	34	3,4	9S(79.9663)	sp|P36167|SRL3_YEAST	P36167	SRL3_YEAST	SRL3	Protein SRL3	AWRI1631_113120, CENPK1137D_1104, EC1118_1K5_3587g, K7_SRL3, SCRG_04106	tr|A0A8H4C0H2|A0A8H4C0H2_YEASX, tr|A7A050|A7A050_YEAS7, tr|B3LRG5|B3LRG5_YEAS1, tr|B5VMN3|B5VMN3_YEAS6, tr|C7GXB9|C7GXB9_YEAS2, tr|C8ZCQ2|C8ZCQ2_YEAS8, tr|G2WIB8|G2WIB8_YEASK, tr|N1NZK7|N1NZK7_YEASC	0	3	0	3	0	12	4	7	0	84155.4	0	72251.1	0	3.77414e+06	2006747	1.74935e+06	0	52118.1	0	45616.8	0	2.27794e+06	2.7144e+06	899723	unmatched	MS/MS	unmatched	MS/MS	unmatched	MS/MS	MS/MS	MS/MS	5	5
SKNAEMFPSPTPPLVSPTAVIEEENDDSVREFSR	SKNAEMFPS[79.9663]PTPPLVSPTAVIEEENDDS[79.9663]VREFSR	R	T	90	123	34	3	28S(79.9663),9S(79.9663)	sp|P36167|SRL3_YEAST	P36167	SRL3_YEAST	SRL3	Protein SRL3	AWRI1631_113120, CENPK1137D_1104, EC1118_1K5_3587g, K7_SRL3, SCRG_04106	tr|A0A8H4C0H2|A0A8H4C0H2_YEASX, tr|A7A050|A7A050_YEAS7, tr|B3LRG5|B3LRG5_YEAS1, tr|B5VMN3|B5VMN3_YEAS6, tr|C7GXB9|C7GXB9_YEAS2, tr|C8ZCQ2|C8ZCQ2_YEAS8, tr|G2WIB8|G2WIB8_YEASK, tr|N1NZK7|N1NZK7_YEASC	0	0	0	0	0	0	0	1	0	0	0	0	0	0	0	53056.8	0	0	0	0	0	0	0	0	unmatched	unmatched	unmatched	unmatched	unmatched	unmatched	unmatched	MS/MS	1	1
SKNAEMFPSPTPPLVSPTAVIEEENDDSVR	SKNAEMFPS[79.9663]PTPPLVS[79.9663]PTAVIEEENDDSVR	R	E	90	119	30	3	16S(79.9663),9S(79.9663)	sp|P36167|SRL3_YEAST	P36167	SRL3_YEAST	SRL3	Protein SRL3	AWRI1631_113120, CENPK1137D_1104, EC1118_1K5_3587g, K7_SRL3, SCRG_04106	tr|A0A8H4C0H2|A0A8H4C0H2_YEASX, tr|A7A050|A7A050_YEAS7, tr|B3LRG5|B3LRG5_YEAS1, tr|B5VMN3|B5VMN3_YEAS6, tr|C7GXB9|C7GXB9_YEAS2, tr|C8ZCQ2|C8ZCQ2_YEAS8, tr|G2WIB8|G2WIB8_YEASK, tr|N1NZK7|N1NZK7_YEASC	0	0	0	0	0	0	0	1	0	0	0	0	0	0	0	79307.5	0	0	0	0	0	0	0	0	unmatched	unmatched	unmatched	unmatched	unmatched	unmatched	unmatched	MS/MS	1	1
SKNAEMFPSPTPPLVSPTAVIEEENDDSVR	SKNAEMFPS[79.9663]PT[79.9663]PPLVSPTAVIEEENDDSVR	R	E	90	119	30	3	11T(79.9663),9S(79.9663)	sp|P36167|SRL3_YEAST	P36167	SRL3_YEAST	SRL3	Protein SRL3	AWRI1631_113120, CENPK1137D_1104, EC1118_1K5_3587g, K7_SRL3, SCRG_04106	tr|A0A8H4C0H2|A0A8H4C0H2_YEASX, tr|A7A050|A7A050_YEAS7, tr|B3LRG5|B3LRG5_YEAS1, tr|B5VMN3|B5VMN3_YEAS6, tr|C7GXB9|C7GXB9_YEAS2, tr|C8ZCQ2|C8ZCQ2_YEAS8, tr|G2WIB8|G2WIB8_YEASK, tr|N1NZK7|N1NZK7_YEASC	2	3	0	0	0	9	6	4	60920.3	53357	0	0	0	195920	276474	78194.6	60920.3	53357	0	0	0	195920	276474	78194.6	MS/MS	MS/MS	unmatched	unmatched	unmatched	MS/MS	MS/MS	MS/MS	5	5
SKNAEMFPSPTPPLVSPTAVIEEENDDSVREFSR	SKNAEMFPS[79.9663]PT[79.9663]PPLVSPTAVIEEENDDSVREFSR	R	T	90	123	34	3,4	11T(79.9663),9S(79.9663)	sp|P36167|SRL3_YEAST	P36167	SRL3_YEAST	SRL3	Protein SRL3	AWRI1631_113120, CENPK1137D_1104, EC1118_1K5_3587g, K7_SRL3, SCRG_04106	tr|A0A8H4C0H2|A0A8H4C0H2_YEASX, tr|A7A050|A7A050_YEAS7, tr|B3LRG5|B3LRG5_YEAS1, tr|B5VMN3|B5VMN3_YEAS6, tr|C7GXB9|C7GXB9_YEAS2, tr|C8ZCQ2|C8ZCQ2_YEAS8, tr|G2WIB8|G2WIB8_YEASK, tr|N1NZK7|N1NZK7_YEASC	0	0	0	0	0	38	16	7	48015.1	35882.5	0	0	0	845852	1.05908e+06	144608	48015.1	35882.5	0	0	0	547464	686176	93829.1	MBR	MBR	unmatched	unmatched	unmatched	MS/MS	MS/MS	MS/MS	5	3
SKNAEMFPSPTPPLVSPTAVIEEENDDSVR	SKNAEM[15.9949]FPSPTPPLVSPT[79.9663]AVIEEENDDSVR	R	E	90	119	30	4	18T(79.9663),6M(15.9949)	sp|P36167|SRL3_YEAST	P36167	SRL3_YEAST	SRL3	Protein SRL3	AWRI1631_113120, CENPK1137D_1104, EC1118_1K5_3587g, K7_SRL3, SCRG_04106	tr|A0A8H4C0H2|A0A8H4C0H2_YEASX, tr|A7A050|A7A050_YEAS7, tr|B3LRG5|B3LRG5_YEAS1, tr|B5VMN3|B5VMN3_YEAS6, tr|C7GXB9|C7GXB9_YEAS2, tr|C8ZCQ2|C8ZCQ2_YEAS8, tr|G2WIB8|G2WIB8_YEASK, tr|N1NZK7|N1NZK7_YEASC	0	0	0	0	0	0	0	1	0	0	0	0	0	0	0	113987	0	0	0	0	0	0	0	0	unmatched	unmatched	unmatched	unmatched	unmatched	unmatched	unmatched	MS/MS	1	1
SKNAEMFPSPTPPLVSPTAVIEEENDDSVREFSR	SKNAEM[15.9949]FPSPTPPLVS[79.9663]PTAVIEEENDDSVREFSR	R	T	90	123	34	3	16S(79.9663),6M(15.9949)	sp|P36167|SRL3_YEAST	P36167	SRL3_YEAST	SRL3	Protein SRL3	AWRI1631_113120, CENPK1137D_1104, EC1118_1K5_3587g, K7_SRL3, SCRG_04106	tr|A0A8H4C0H2|A0A8H4C0H2_YEASX, tr|A7A050|A7A050_YEAS7, tr|B3LRG5|B3LRG5_YEAS1, tr|B5VMN3|B5VMN3_YEAS6, tr|C7GXB9|C7GXB9_YEAS2, tr|C8ZCQ2|C8ZCQ2_YEAS8, tr|G2WIB8|G2WIB8_YEASK, tr|N1NZK7|N1NZK7_YEASC	0	0	0	0	0	1	0	0	0	0	0	0	4.10429e+06	244402	379513	0	0	0	0	0	4.10429e+06	244402	379513	0	unmatched	unmatched	unmatched	unmatched	MBR	MS/MS	MBR	unmatched	3	1
SKNAEMFPSPTPPLVSPTAVIEEENDDSVR	SKNAEM[15.9949]FPSPT[79.9663]PPLVSPTAVIEEENDDSVR	R	E	90	119	30	2,3,4	11T(79.9663),6M(15.9949)	sp|P36167|SRL3_YEAST	P36167	SRL3_YEAST	SRL3	Protein SRL3	AWRI1631_113120, CENPK1137D_1104, EC1118_1K5_3587g, K7_SRL3, SCRG_04106	tr|A0A8H4C0H2|A0A8H4C0H2_YEASX, tr|A7A050|A7A050_YEAS7, tr|B3LRG5|B3LRG5_YEAS1, tr|B5VMN3|B5VMN3_YEAS6, tr|C7GXB9|C7GXB9_YEAS2, tr|C8ZCQ2|C8ZCQ2_YEAS8, tr|G2WIB8|G2WIB8_YEASK, tr|N1NZK7|N1NZK7_YEASC	0	0	3	6	3	8	5	18	0	0	40245.5	331783	141820	127347	142032	6.79824e+06	0	0	40245.5	331783	141820	127347	142032	6639110	unmatched	unmatched	MS/MS	MS/MS	MS/MS	MS/MS	MS/MS	MS/MS	6	6
SKNAEMFPSPTPPLVSPTAVIEEENDDSVREFSR	SKNAEM[15.9949]FPSPT[79.9663]PPLVSPTAVIEEENDDSVREFSR	R	T	90	123	34	3,4	11T(79.9663),6M(15.9949)	sp|P36167|SRL3_YEAST	P36167	SRL3_YEAST	SRL3	Protein SRL3	AWRI1631_113120, CENPK1137D_1104, EC1118_1K5_3587g, K7_SRL3, SCRG_04106	tr|A0A8H4C0H2|A0A8H4C0H2_YEASX, tr|A7A050|A7A050_YEAS7, tr|B3LRG5|B3LRG5_YEAS1, tr|B5VMN3|B5VMN3_YEAS6, tr|C7GXB9|C7GXB9_YEAS2, tr|C8ZCQ2|C8ZCQ2_YEAS8, tr|G2WIB8|G2WIB8_YEASK, tr|N1NZK7|N1NZK7_YEASC	0	0	11	12	13	15	8	15	0	0	242220	482647	7.37042e+06	726963	545171	1.92142e+06	0	0	162780	491591	4.62695e+06	486769	555274	1.21715e+06	unmatched	unmatched	MS/MS	MS/MS	MS/MS	MS/MS	MS/MS	MS/MS	6	6
SKNAEMFPSPTPPLVSPTAVIEEENDDSVR	SKNAEM[15.9949]FPSPT[79.9663]PPLVS[79.9663]PTAVIEEENDDSVR	R	E	90	119	30	3	11T(79.9663),16S(79.9663),6M(15.9949)	sp|P36167|SRL3_YEAST	P36167	SRL3_YEAST	SRL3	Protein SRL3	AWRI1631_113120, CENPK1137D_1104, EC1118_1K5_3587g, K7_SRL3, SCRG_04106	tr|A0A8H4C0H2|A0A8H4C0H2_YEASX, tr|A7A050|A7A050_YEAS7, tr|B3LRG5|B3LRG5_YEAS1, tr|B5VMN3|B5VMN3_YEAS6, tr|C7GXB9|C7GXB9_YEAS2, tr|C8ZCQ2|C8ZCQ2_YEAS8, tr|G2WIB8|G2WIB8_YEASK, tr|N1NZK7|N1NZK7_YEASC	0	0	0	0	0	0	0	2	0	0	0	0	0	0	0	89323.2	0	0	0	0	0	0	0	0	unmatched	unmatched	unmatched	unmatched	unmatched	unmatched	unmatched	MS/MS	1	1
SKNAEMFPSPTPPLVSPTAVIEEENDDSVR	SKNAEM[15.9949]FPS[79.9663]PTPPLVSPTAVIEEENDDSVR	R	E	90	119	30	2,3,4	6M(15.9949),9S(79.9663)	sp|P36167|SRL3_YEAST	P36167	SRL3_YEAST	SRL3	Protein SRL3	AWRI1631_113120, CENPK1137D_1104, EC1118_1K5_3587g, K7_SRL3, SCRG_04106	tr|A0A8H4C0H2|A0A8H4C0H2_YEASX, tr|A7A050|A7A050_YEAS7, tr|B3LRG5|B3LRG5_YEAS1, tr|B5VMN3|B5VMN3_YEAS6, tr|C7GXB9|C7GXB9_YEAS2, tr|C8ZCQ2|C8ZCQ2_YEAS8, tr|G2WIB8|G2WIB8_YEASK, tr|N1NZK7|N1NZK7_YEASC	0	0	2	1	9	0	4	4	0	0	51414	0	307126	0	135456	2885758	0	0	51414	0	307126	0	135456	2829657	unmatched	unmatched	MS/MS	MS/MS	MS/MS	unmatched	MS/MS	MS/MS	5	5
SKNAEMFPSPTPPLVSPTAVIEEENDDSVREFSR	SKNAEM[15.9949]FPS[79.9663]PTPPLVSPTAVIEEENDDSVREFSR	R	T	90	123	34	3,4	6M(15.9949),9S(79.9663)	sp|P36167|SRL3_YEAST	P36167	SRL3_YEAST	SRL3	Protein SRL3	AWRI1631_113120, CENPK1137D_1104, EC1118_1K5_3587g, K7_SRL3, SCRG_04106	tr|A0A8H4C0H2|A0A8H4C0H2_YEASX, tr|A7A050|A7A050_YEAS7, tr|B3LRG5|B3LRG5_YEAS1, tr|B5VMN3|B5VMN3_YEAS6, tr|C7GXB9|C7GXB9_YEAS2, tr|C8ZCQ2|C8ZCQ2_YEAS8, tr|G2WIB8|G2WIB8_YEASK, tr|N1NZK7|N1NZK7_YEASC	0	0	0	2	3	1	0	4	0	0	197895	114640	1.61219e+06	340402	0	908752	0	0	156218	33667.5	2.47929e+06	523485	0	719883	unmatched	unmatched	MBR	MS/MS	MS/MS	MS/MS	unmatched	MS/MS	5	4
SKNAEMFPSPTPPLVSPTAVIEEENDDSVREFSR	SKNAEM[15.9949]FPS[79.9663]PTPPLVSPTAVIEEENDDS[79.9663]VREFSR	R	T	90	123	34	4	28S(79.9663),6M(15.9949),9S(79.9663)	sp|P36167|SRL3_YEAST	P36167	SRL3_YEAST	SRL3	Protein SRL3	AWRI1631_113120, CENPK1137D_1104, EC1118_1K5_3587g, K7_SRL3, SCRG_04106	tr|A0A8H4C0H2|A0A8H4C0H2_YEASX, tr|A7A050|A7A050_YEAS7, tr|B3LRG5|B3LRG5_YEAS1, tr|B5VMN3|B5VMN3_YEAS6, tr|C7GXB9|C7GXB9_YEAS2, tr|C8ZCQ2|C8ZCQ2_YEAS8, tr|G2WIB8|G2WIB8_YEASK, tr|N1NZK7|N1NZK7_YEASC	0	0	0	0	1	0	0	0	0	0	0	0	128167	0	0	0	0	0	0	0	0	0	0	0	unmatched	unmatched	unmatched	unmatched	MS/MS	unmatched	unmatched	unmatched	1	1
SKNAEMFPSPTPPLVSPTAVIEEENDDSVR	SKNAEM[15.9949]FPS[79.9663]PT[79.9663]PPLVSPTAVIEEENDDSVR	R	E	90	119	30	3	11T(79.9663),6M(15.9949),9S(79.9663)	sp|P36167|SRL3_YEAST	P36167	SRL3_YEAST	SRL3	Protein SRL3	AWRI1631_113120, CENPK1137D_1104, EC1118_1K5_3587g, K7_SRL3, SCRG_04106	tr|A0A8H4C0H2|A0A8H4C0H2_YEASX, tr|A7A050|A7A050_YEAS7, tr|B3LRG5|B3LRG5_YEAS1, tr|B5VMN3|B5VMN3_YEAS6, tr|C7GXB9|C7GXB9_YEAS2, tr|C8ZCQ2|C8ZCQ2_YEAS8, tr|G2WIB8|G2WIB8_YEASK, tr|N1NZK7|N1NZK7_YEASC	0	0	0	0	2	0	0	2	0	0	0	0	75085.5	0	0	95722.1	0	0	0	0	75085.5	0	0	95722.1	unmatched	unmatched	unmatched	unmatched	MS/MS	unmatched	unmatched	MS/MS	2	2
SKNAEMFPSPTPPLVSPTAVIEEENDDSVREFSR	SKNAEM[15.9949]FPS[79.9663]PT[79.9663]PPLVSPTAVIEEENDDSVREFSR	R	T	90	123	34	3,4	11T(79.9663),6M(15.9949),9S(79.9663)	sp|P36167|SRL3_YEAST	P36167	SRL3_YEAST	SRL3	Protein SRL3	AWRI1631_113120, CENPK1137D_1104, EC1118_1K5_3587g, K7_SRL3, SCRG_04106	tr|A0A8H4C0H2|A0A8H4C0H2_YEASX, tr|A7A050|A7A050_YEAS7, tr|B3LRG5|B3LRG5_YEAS1, tr|B5VMN3|B5VMN3_YEAS6, tr|C7GXB9|C7GXB9_YEAS2, tr|C8ZCQ2|C8ZCQ2_YEAS8, tr|G2WIB8|G2WIB8_YEASK, tr|N1NZK7|N1NZK7_YEASC	0	0	0	1	13	6	2	1	0	0	0	8946.9	506716	108853	49100	31249.7	0	0	0	16144.7	213650	62755.3	88600.9	21930.3	unmatched	unmatched	unmatched	MS/MS	MS/MS	MS/MS	MS/MS	MS/MS	5	5
SNKVDNVNVSPLR	SNKVDNVNVS[79.9663]PLR	K	W	203	215	13	2	10S(79.9663)	tr|A7A050|A7A050_YEAS7	A7A050	A7A050_YEAS7	SRL3	Suppressor of rad53 lethality	AWRI1631_113120, EC1118_1K5_3587g, K7_SRL3, SCRG_04106	tr|B3LRG5|B3LRG5_YEAS1, tr|B5VMN3|B5VMN3_YEAS6, tr|C7GXB9|C7GXB9_YEAS2, tr|C8ZCQ2|C8ZCQ2_YEAS8, tr|G2WIB8|G2WIB8_YEASK	0	0	1	0	1	0	0	0	0	0	0	0	32464.9	0	0	0	0	0	0	0	0	0	0	0	unmatched	unmatched	MS/MS	unmatched	MS/MS	unmatched	unmatched	unmatched	2	2
SNRVDNVNVSPLR	SNRVDNVNVS[79.9663]PLR	K	W	203	215	13	2,3	10S(79.9663)	sp|P36167|SRL3_YEAST	P36167	SRL3_YEAST	SRL3	Protein SRL3		tr|A0A8H4C0H2|A0A8H4C0H2_YEASX	12	10	25	5	47	15	15	13	2.07693e+06	3454217	3.32909e+06	444077	26322796	1.79207e+06	1.33417e+06	5543040	1.20767e+06	2.02097e+06	2.02975e+06	270580	15522654	1.04059e+06	779194	3.38052e+06	MS/MS	MS/MS	MS/MS	MS/MS	MS/MS	MS/MS	MS/MS	MS/MS	8	8
SNRVDNVNVSPLRWSSHR	SNRVDNVNVS[79.9663]PLRWSSHR	K	R	203	220	18	3,4	10S(79.9663)	sp|P36167|SRL3_YEAST	P36167	SRL3_YEAST	SRL3	Protein SRL3		tr|A0A8H4C0H2|A0A8H4C0H2_YEASX	0	0	0	1	0	0	0	4	0	0	0	37462.8	0	0	0	467373	0	0	0	38313.8	0	0	0	233628	unmatched	unmatched	unmatched	MS/MS	unmatched	unmatched	unmatched	MS/MS	2	2
SNRVDNVNVSPLRWSSHR	SNRVDNVNVS[79.9663]PLRWS[79.9663]SHR	K	R	203	220	18	3	10S(79.9663),15S(79.9663)	sp|P36167|SRL3_YEAST	P36167	SRL3_YEAST	SRL3	Protein SRL3		tr|A0A8H4C0H2|A0A8H4C0H2_YEASX	0	0	0	0	0	1	0	0	0	0	0	0	0	21432.7	0	0	0	0	0	0	0	0	0	0	unmatched	unmatched	unmatched	unmatched	unmatched	MS/MS	unmatched	unmatched	1	1
SRVLTINELISPNLDTESNSLLATPAR	SRVLTINELISPNLDTESNSLLAT[79.9663]PAR	K	K	17	43	27	3	24T(79.9663)	sp|P36167|SRL3_YEAST	P36167	SRL3_YEAST	SRL3	Protein SRL3	CENPK1137D_1104, K7_SRL3	tr|A0A8H4C0H2|A0A8H4C0H2_YEASX, tr|G2WIB8|G2WIB8_YEASK, tr|N1NZK7|N1NZK7_YEASC	0	0	0	0	4	0	0	1	0	0	0	0	109473	0	0	162982	0	0	0	0	109473	0	0	162982	unmatched	unmatched	unmatched	unmatched	MS/MS	unmatched	unmatched	MS/MS	2	2
SRVLTINELISPNLDTESNSLLATPARK	SRVLTINELISPNLDTESNSLLAT[79.9663]PARK	K	Y	17	44	28	4	24T(79.9663)	sp|P36167|SRL3_YEAST	P36167	SRL3_YEAST	SRL3	Protein SRL3	CENPK1137D_1104, K7_SRL3	tr|A0A8H4C0H2|A0A8H4C0H2_YEASX, tr|G2WIB8|G2WIB8_YEASK, tr|N1NZK7|N1NZK7_YEASC	0	0	0	0	3	0	0	1	0	0	0	0	68973.6	0	0	149510	0	0	0	0	68973.6	0	0	149510	unmatched	unmatched	unmatched	unmatched	MS/MS	unmatched	unmatched	MS/MS	2	2
SRVLTINELISPNLDTESNSLLATPAR	SRVLTINELISPNLDTESNS[79.9663]LLATPAR	K	K	17	43	27	3	20S(79.9663)	sp|P36167|SRL3_YEAST	P36167	SRL3_YEAST	SRL3	Protein SRL3	CENPK1137D_1104, K7_SRL3	tr|A0A8H4C0H2|A0A8H4C0H2_YEASX, tr|G2WIB8|G2WIB8_YEASK, tr|N1NZK7|N1NZK7_YEASC	0	0	0	0	1	0	0	2	0	0	0	0	111532	0	0	152366	0	0	0	0	111532	0	0	152366	unmatched	unmatched	unmatched	unmatched	MS/MS	unmatched	unmatched	MS/MS	2	2
SRVLTINELISPNLDTESNSLLATPARK	SRVLTINELISPNLDTESNS[79.9663]LLATPARK	K	Y	17	44	28	4	20S(79.9663)	sp|P36167|SRL3_YEAST	P36167	SRL3_YEAST	SRL3	Protein SRL3	CENPK1137D_1104, K7_SRL3	tr|A0A8H4C0H2|A0A8H4C0H2_YEASX, tr|G2WIB8|G2WIB8_YEASK, tr|N1NZK7|N1NZK7_YEASC	0	0	0	0	0	0	0	2	0	0	0	0	0	0	0	118077	0	0	0	0	0	0	0	0	unmatched	unmatched	unmatched	unmatched	unmatched	unmatched	unmatched	MS/MS	1	1
SKNAEMFPSPTPPLVSPTAVIEEENDDSVREFSR	S[79.9663]KNAEMFPSPT[79.9663]PPLVSPTAVIEEENDDSVREFSR	R	T	90	123	34	3	11T(79.9663),1S(79.9663)	sp|P36167|SRL3_YEAST	P36167	SRL3_YEAST	SRL3	Protein SRL3	AWRI1631_113120, CENPK1137D_1104, EC1118_1K5_3587g, K7_SRL3, SCRG_04106	tr|A0A8H4C0H2|A0A8H4C0H2_YEASX, tr|A7A050|A7A050_YEAS7, tr|B3LRG5|B3LRG5_YEAS1, tr|B5VMN3|B5VMN3_YEAS6, tr|C7GXB9|C7GXB9_YEAS2, tr|C8ZCQ2|C8ZCQ2_YEAS8, tr|G2WIB8|G2WIB8_YEASK, tr|N1NZK7|N1NZK7_YEASC	0	0	0	0	0	1	0	0	0	0	0	0	0	0	0	0	0	0	0	0	0	0	0	0	unmatched	unmatched	unmatched	unmatched	unmatched	MS/MS	unmatched	unmatched	1	1
SKNAEMFPSPTPPLVSPTAVIEEENDDSVR	S[79.9663]KNAEM[15.9949]FPSPTPPLVSPTAVIEEENDDSVR	R	E	90	119	30	3	1S(79.9663),6M(15.9949)	sp|P36167|SRL3_YEAST	P36167	SRL3_YEAST	SRL3	Protein SRL3	AWRI1631_113120, CENPK1137D_1104, EC1118_1K5_3587g, K7_SRL3, SCRG_04106	tr|A0A8H4C0H2|A0A8H4C0H2_YEASX, tr|A7A050|A7A050_YEAS7, tr|B3LRG5|B3LRG5_YEAS1, tr|B5VMN3|B5VMN3_YEAS6, tr|C7GXB9|C7GXB9_YEAS2, tr|C8ZCQ2|C8ZCQ2_YEAS8, tr|G2WIB8|G2WIB8_YEASK, tr|N1NZK7|N1NZK7_YEASC	0	0	0	0	1	0	0	0	0	0	0	0	42172.6	0	0	0	0	0	0	0	0	0	0	0	unmatched	unmatched	unmatched	unmatched	MS/MS	unmatched	unmatched	unmatched	1	1
SKNAEMFPSPTPPLVSPTAVIEEENDDSVREFSR	S[79.9663]KNAEM[15.9949]FPSPT[79.9663]PPLVSPTAVIEEENDDSVREFSR	R	T	90	123	34	3	11T(79.9663),1S(79.9663),6M(15.9949)	sp|P36167|SRL3_YEAST	P36167	SRL3_YEAST	SRL3	Protein SRL3	AWRI1631_113120, CENPK1137D_1104, EC1118_1K5_3587g, K7_SRL3, SCRG_04106	tr|A0A8H4C0H2|A0A8H4C0H2_YEASX, tr|A7A050|A7A050_YEAS7, tr|B3LRG5|B3LRG5_YEAS1, tr|B5VMN3|B5VMN3_YEAS6, tr|C7GXB9|C7GXB9_YEAS2, tr|C8ZCQ2|C8ZCQ2_YEAS8, tr|G2WIB8|G2WIB8_YEASK, tr|N1NZK7|N1NZK7_YEASC	0	0	0	0	0	1	0	0	0	0	0	0	356823	54720	0	0	0	0	0	0	356823	54720	0	0	unmatched	unmatched	unmatched	unmatched	MBR	MS/MS	unmatched	unmatched	2	1
SKNAEMFPSPTPPLVSPTAVIEEENDDSVR	S[79.9663]KNAEM[15.9949]FPS[79.9663]PTPPLVSPTAVIEEENDDSVR	R	E	90	119	30	3	1S(79.9663),6M(15.9949),9S(79.9663)	sp|P36167|SRL3_YEAST	P36167	SRL3_YEAST	SRL3	Protein SRL3	AWRI1631_113120, CENPK1137D_1104, EC1118_1K5_3587g, K7_SRL3, SCRG_04106	tr|A0A8H4C0H2|A0A8H4C0H2_YEASX, tr|A7A050|A7A050_YEAS7, tr|B3LRG5|B3LRG5_YEAS1, tr|B5VMN3|B5VMN3_YEAS6, tr|C7GXB9|C7GXB9_YEAS2, tr|C8ZCQ2|C8ZCQ2_YEAS8, tr|G2WIB8|G2WIB8_YEASK, tr|N1NZK7|N1NZK7_YEASC	0	0	0	0	4	0	0	0	0	0	0	0	84620.5	0	0	0	0	0	0	0	0	0	0	0	unmatched	unmatched	unmatched	unmatched	MS/MS	unmatched	unmatched	unmatched	1	1
SNRVDNVNVSPLR	S[79.9663]NRVDNVNVSPLR	K	W	203	215	13	2,3	1S(79.9663)	sp|P36167|SRL3_YEAST	P36167	SRL3_YEAST	SRL3	Protein SRL3		tr|A0A8H4C0H2|A0A8H4C0H2_YEASX	0	0	1	0	0	2	0	0	0	15647.3	581759	0	125051	863720	0	0	0	39355.8	553514	0	314526	137312	0	0	unmatched	MBR	MS/MS	unmatched	MBR	MS/MS	unmatched	unmatched	4	2
TPNWETVNETPK	TPNWETVNET[79.9663]PK	K	S	5	16	12	2	10T(79.9663)	sp|P36167|SRL3_YEAST	P36167	SRL3_YEAST	SRL3	Protein SRL3	AWRI1631_113120, CENPK1137D_1104, EC1118_1K5_3587g, K7_SRL3, SCRG_04106	tr|A0A8H4C0H2|A0A8H4C0H2_YEASX, tr|A7A050|A7A050_YEAS7, tr|B3LRG5|B3LRG5_YEAS1, tr|B5VMN3|B5VMN3_YEAS6, tr|C7GXB9|C7GXB9_YEAS2, tr|C8ZCQ2|C8ZCQ2_YEAS8, tr|G2WIB8|G2WIB8_YEASK, tr|N1NZK7|N1NZK7_YEASC	0	1	4	1	7	1	1	5	0	30793.2	271452	33549.3	1.73155e+06	53365.2	57902.8	562945	0	30793.2	271452	33549.3	1.73155e+06	53365.2	57902.8	562945	unmatched	MS/MS	MS/MS	MS/MS	MS/MS	MS/MS	MS/MS	MS/MS	7	7
TPNWETVNETPKSR	TPNWETVNET[79.9663]PKSR	K	V	5	18	14	2,3	10T(79.9663)	sp|P36167|SRL3_YEAST	P36167	SRL3_YEAST	SRL3	Protein SRL3	AWRI1631_113120, CENPK1137D_1104, EC1118_1K5_3587g, K7_SRL3, SCRG_04106	tr|A0A8H4C0H2|A0A8H4C0H2_YEASX, tr|A7A050|A7A050_YEAS7, tr|B3LRG5|B3LRG5_YEAS1, tr|B5VMN3|B5VMN3_YEAS6, tr|C7GXB9|C7GXB9_YEAS2, tr|C8ZCQ2|C8ZCQ2_YEAS8, tr|G2WIB8|G2WIB8_YEASK, tr|N1NZK7|N1NZK7_YEASC	0	0	0	0	11	1	5	0	0	0	0	0	153694	45084.8	90885.2	0	0	0	0	0	75138.4	60460.1	50614.3	0	unmatched	unmatched	unmatched	unmatched	MS/MS	MS/MS	MS/MS	unmatched	3	3
TPNWETVNETPKSR	TPNWETVNET[79.9663]PKS[79.9663]R	K	V	5	18	14	2	10T(79.9663),13S(79.9663)	sp|P36167|SRL3_YEAST	P36167	SRL3_YEAST	SRL3	Protein SRL3	AWRI1631_113120, CENPK1137D_1104, EC1118_1K5_3587g, K7_SRL3, SCRG_04106	tr|A0A8H4C0H2|A0A8H4C0H2_YEASX, tr|A7A050|A7A050_YEAS7, tr|B3LRG5|B3LRG5_YEAS1, tr|B5VMN3|B5VMN3_YEAS6, tr|C7GXB9|C7GXB9_YEAS2, tr|C8ZCQ2|C8ZCQ2_YEAS8, tr|G2WIB8|G2WIB8_YEASK, tr|N1NZK7|N1NZK7_YEASC	0	0	0	0	0	1	2	0	0	0	0	0	0	39356.7	33067.3	0	0	0	0	0	0	39356.7	33067.3	0	unmatched	unmatched	unmatched	unmatched	unmatched	MS/MS	MS/MS	unmatched	2	2
TQSTQENSLQEVVAIDTLLK	TQSTQENS[79.9663]LQEVVAIDTLLK	R	M	222	241	20	2,3	8S(79.9663)	sp|P36167|SRL3_YEAST	P36167	SRL3_YEAST	SRL3	Protein SRL3	AWRI1631_113120, CENPK1137D_1104, EC1118_1K5_3587g, K7_SRL3, SCRG_04106	tr|A0A8H4C0H2|A0A8H4C0H2_YEASX, tr|A7A050|A7A050_YEAS7, tr|B3LRG5|B3LRG5_YEAS1, tr|B5VMN3|B5VMN3_YEAS6, tr|C8ZCQ2|C8ZCQ2_YEAS8, tr|G2WIB8|G2WIB8_YEASK, tr|N1NZK7|N1NZK7_YEASC	0	0	1	0	1	3	4	1	0	27976.6	856438	0	52157.2	39575.7	1.79645e+06	90277.9	0	27976.6	778121	0	52157.2	39575.7	1.79645e+06	90277.9	unmatched	MBR	MS/MS	unmatched	MS/MS	MS/MS	MS/MS	MS/MS	6	5
TQSTQENSLQEVVAIDTLLK	TQST[79.9663]QENSLQEVVAIDTLLK	R	M	222	241	20	2,3	4T(79.9663)	sp|P36167|SRL3_YEAST	P36167	SRL3_YEAST	SRL3	Protein SRL3	AWRI1631_113120, CENPK1137D_1104, EC1118_1K5_3587g, K7_SRL3, SCRG_04106	tr|A0A8H4C0H2|A0A8H4C0H2_YEASX, tr|A7A050|A7A050_YEAS7, tr|B3LRG5|B3LRG5_YEAS1, tr|B5VMN3|B5VMN3_YEAS6, tr|C8ZCQ2|C8ZCQ2_YEAS8, tr|G2WIB8|G2WIB8_YEASK, tr|N1NZK7|N1NZK7_YEASC	1	0	1	0	0	0	0	0	211191	1.88908e+06	238312	0	0	1494905	0	154599	211191	1.88908e+06	238312	0	0	1494905	0	154599	MS/MS	MBR	MS/MS	unmatched	unmatched	MBR	unmatched	MBR	5	2
TQSTQENSLQEVVAIDTLLK	TQS[79.9663]TQENSLQEVVAIDTLLK	R	M	222	241	20	2,3	3S(79.9663)	sp|P36167|SRL3_YEAST	P36167	SRL3_YEAST	SRL3	Protein SRL3	AWRI1631_113120, CENPK1137D_1104, EC1118_1K5_3587g, K7_SRL3, SCRG_04106	tr|A0A8H4C0H2|A0A8H4C0H2_YEASX, tr|A7A050|A7A050_YEAS7, tr|B3LRG5|B3LRG5_YEAS1, tr|B5VMN3|B5VMN3_YEAS6, tr|C8ZCQ2|C8ZCQ2_YEAS8, tr|G2WIB8|G2WIB8_YEASK, tr|N1NZK7|N1NZK7_YEASC	10	11	9	7	11	6	14	5	2.52612e+06	2480420	991600	994043	9123897	2.05522e+06	2.3881e+06	758793	2.21543e+06	2.15604e+06	974595	1.02686e+06	4.68017e+06	1.80893e+06	2.10542e+06	953783	MS/MS	MS/MS	MS/MS	MS/MS	MS/MS	MS/MS	MS/MS	MS/MS	8	8
TSISEAQDSPTSAPSPDGNEDPTYQYNVQFHFPGPITPTTPR	TSISEAQDSPTSAPSPDGNEDPTYQYNVQFHFPGPIT[79.9663]PTTPR	K	S	48	89	42	3,4	37T(79.9663)	sp|P36167|SRL3_YEAST	P36167	SRL3_YEAST	SRL3	Protein SRL3	AWRI1631_113120, CENPK1137D_1104, EC1118_1K5_3587g, K7_SRL3, SCRG_04106	tr|A0A8H4C0H2|A0A8H4C0H2_YEASX, tr|B3LRG5|B3LRG5_YEAS1, tr|B5VMN3|B5VMN3_YEAS6, tr|C7GXB9|C7GXB9_YEAS2, tr|C8ZCQ2|C8ZCQ2_YEAS8, tr|G2WIB8|G2WIB8_YEASK, tr|N1NZK7|N1NZK7_YEASC	0	0	0	0	8	6	6	10	0	0	0	0	106495	1.77121e+06	2.13399e+06	4393607	0	0	0	0	106495	1.30752e+06	1.63702e+06	3.78835e+06	unmatched	unmatched	unmatched	unmatched	MS/MS	MS/MS	MS/MS	MS/MS	4	4
TSISEAQDSPTSAPSPDGNEDPTYQYNVQFHFPGPITPTTPR	TSISEAQDSPTSAPSPDGNEDPTYQYNVQFHFPGPIT[79.9663]PTT[79.9663]PR	K	S	48	89	42	3	37T(79.9663),40T(79.9663)	sp|P36167|SRL3_YEAST	P36167	SRL3_YEAST	SRL3	Protein SRL3	AWRI1631_113120, CENPK1137D_1104, EC1118_1K5_3587g, K7_SRL3, SCRG_04106	tr|A0A8H4C0H2|A0A8H4C0H2_YEASX, tr|B3LRG5|B3LRG5_YEAS1, tr|B5VMN3|B5VMN3_YEAS6, tr|C7GXB9|C7GXB9_YEAS2, tr|C8ZCQ2|C8ZCQ2_YEAS8, tr|G2WIB8|G2WIB8_YEASK, tr|N1NZK7|N1NZK7_YEASC	0	0	0	0	0	1	0	1	100136	0	0	0	182540	263532	0	91094.6	100136	0	0	0	182540	263532	0	91094.6	MBR	unmatched	unmatched	unmatched	MBR	MS/MS	unmatched	MS/MS	4	2
TSISEAQDSPTSAPSPDGNEDPTYQYNVQFHFPGPITPTTPR	TSISEAQDSPTSAPSPDGNEDPTYQYNVQFHFPGPIT[79.9663]PT[79.9663]TPR	K	S	48	89	42	3,4	37T(79.9663),39T(79.9663)	sp|P36167|SRL3_YEAST	P36167	SRL3_YEAST	SRL3	Protein SRL3	AWRI1631_113120, CENPK1137D_1104, EC1118_1K5_3587g, K7_SRL3, SCRG_04106	tr|A0A8H4C0H2|A0A8H4C0H2_YEASX, tr|B3LRG5|B3LRG5_YEAS1, tr|B5VMN3|B5VMN3_YEAS6, tr|C7GXB9|C7GXB9_YEAS2, tr|C8ZCQ2|C8ZCQ2_YEAS8, tr|G2WIB8|G2WIB8_YEASK, tr|N1NZK7|N1NZK7_YEASC	0	0	0	0	1	1	0	1	0	0	0	0	126310	0	0	138949	0	0	0	0	126310	0	0	138949	unmatched	unmatched	unmatched	unmatched	MS/MS	MS/MS	unmatched	MS/MS	3	3
TSISEAQDSPTSAPSPDGNEDPTYQYNVQFHFPGPITPTTPR	TSISEAQDSPTSAPSPDGNEDPTYQY[79.9663]NVQFHFPGPITPTTPR	K	S	48	89	42	3,4	26Y(79.9663)	sp|P36167|SRL3_YEAST	P36167	SRL3_YEAST	SRL3	Protein SRL3	AWRI1631_113120, CENPK1137D_1104, EC1118_1K5_3587g, K7_SRL3, SCRG_04106	tr|A0A8H4C0H2|A0A8H4C0H2_YEASX, tr|B3LRG5|B3LRG5_YEAS1, tr|B5VMN3|B5VMN3_YEAS6, tr|C7GXB9|C7GXB9_YEAS2, tr|C8ZCQ2|C8ZCQ2_YEAS8, tr|G2WIB8|G2WIB8_YEASK, tr|N1NZK7|N1NZK7_YEASC	0	0	0	1	2	0	3	0	0	0	0	50354.6	1.49733e+06	0	1704447	0	0	0	0	50354.6	1.49733e+06	0	1.34998e+06	0	unmatched	unmatched	unmatched	MS/MS	MS/MS	unmatched	MS/MS	unmatched	3	3
TSISEAQDSPTSAPSPDGNEDPTYQYNVQFHFPGPITPTTPR	TSISEAQDSPTSAPSPDGNEDPTYQY[79.9663]NVQFHFPGPITPT[79.9663]TPR	K	S	48	89	42	3,4	26Y(79.9663),39T(79.9663)	sp|P36167|SRL3_YEAST	P36167	SRL3_YEAST	SRL3	Protein SRL3	AWRI1631_113120, CENPK1137D_1104, EC1118_1K5_3587g, K7_SRL3, SCRG_04106	tr|A0A8H4C0H2|A0A8H4C0H2_YEASX, tr|B3LRG5|B3LRG5_YEAS1, tr|B5VMN3|B5VMN3_YEAS6, tr|C7GXB9|C7GXB9_YEAS2, tr|C8ZCQ2|C8ZCQ2_YEAS8, tr|G2WIB8|G2WIB8_YEASK, tr|N1NZK7|N1NZK7_YEASC	0	0	0	0	0	0	0	3	0	0	0	0	0	0	0	166051	0	0	0	0	0	0	0	0	unmatched	unmatched	unmatched	unmatched	unmatched	unmatched	unmatched	MS/MS	1	1
TSISEAQDSPTSAPSPDGNEDPTYQYNVQFHFPGPITPTTPR	TSISEAQDSPTSAPSPDGNEDPTYQY[79.9663]NVQFHFPGPIT[79.9663]PTTPR	K	S	48	89	42	3,4	26Y(79.9663),37T(79.9663)	sp|P36167|SRL3_YEAST	P36167	SRL3_YEAST	SRL3	Protein SRL3	AWRI1631_113120, CENPK1137D_1104, EC1118_1K5_3587g, K7_SRL3, SCRG_04106	tr|A0A8H4C0H2|A0A8H4C0H2_YEASX, tr|B3LRG5|B3LRG5_YEAS1, tr|B5VMN3|B5VMN3_YEAS6, tr|C7GXB9|C7GXB9_YEAS2, tr|C8ZCQ2|C8ZCQ2_YEAS8, tr|G2WIB8|G2WIB8_YEASK, tr|N1NZK7|N1NZK7_YEASC	0	1	0	0	2	1	0	0	134224	48753.9	0	0	2.30223e+06	471596	0	0	73881.6	47060.6	0	0	2.22227e+06	604008	0	0	MBR	MS/MS	unmatched	unmatched	MS/MS	MS/MS	unmatched	unmatched	4	3
TSISEAQDSPTSAPSPDGNEDPTYQYNVQFHFPGPITPTTPR	TSISEAQDSPTSAPSPDGNEDPTY[79.9663]QYNVQFHFPGPITPTTPR	K	S	48	89	42	5	24Y(79.9663)	sp|P36167|SRL3_YEAST	P36167	SRL3_YEAST	SRL3	Protein SRL3	AWRI1631_113120, CENPK1137D_1104, EC1118_1K5_3587g, K7_SRL3, SCRG_04106	tr|A0A8H4C0H2|A0A8H4C0H2_YEASX, tr|B3LRG5|B3LRG5_YEAS1, tr|B5VMN3|B5VMN3_YEAS6, tr|C7GXB9|C7GXB9_YEAS2, tr|C8ZCQ2|C8ZCQ2_YEAS8, tr|G2WIB8|G2WIB8_YEASK, tr|N1NZK7|N1NZK7_YEASC	0	0	0	0	0	0	0	1	0	0	0	0	0	0	47892	98447.2	0	0	0	0	0	0	47892	98447.2	unmatched	unmatched	unmatched	unmatched	unmatched	unmatched	MBR	MS/MS	2	1
TSISEAQDSPTSAPSPDGNEDPTYQYNVQFHFPGPITPTTPR	TSISEAQDSPTSAPSPDGNEDPTY[79.9663]QYNVQFHFPGPITPTT[79.9663]PR	K	S	48	89	42	3	24Y(79.9663),40T(79.9663)	sp|P36167|SRL3_YEAST	P36167	SRL3_YEAST	SRL3	Protein SRL3	AWRI1631_113120, CENPK1137D_1104, EC1118_1K5_3587g, K7_SRL3, SCRG_04106	tr|A0A8H4C0H2|A0A8H4C0H2_YEASX, tr|B3LRG5|B3LRG5_YEAS1, tr|B5VMN3|B5VMN3_YEAS6, tr|C7GXB9|C7GXB9_YEAS2, tr|C8ZCQ2|C8ZCQ2_YEAS8, tr|G2WIB8|G2WIB8_YEASK, tr|N1NZK7|N1NZK7_YEASC	0	0	0	0	0	1	0	0	0	0	0	0	0	0	0	0	0	0	0	0	0	0	0	0	unmatched	unmatched	unmatched	unmatched	unmatched	MS/MS	unmatched	unmatched	1	1
TSISEAQDSPTSAPSPDGNEDPTYQYNVQFHFPGPITPTTPR	TSISEAQDSPTSAPSPDGNEDPTY[79.9663]QY[79.9663]NVQFHFPGPITPTTPR	K	S	48	89	42	3	24Y(79.9663),26Y(79.9663)	sp|P36167|SRL3_YEAST	P36167	SRL3_YEAST	SRL3	Protein SRL3	AWRI1631_113120, CENPK1137D_1104, EC1118_1K5_3587g, K7_SRL3, SCRG_04106	tr|A0A8H4C0H2|A0A8H4C0H2_YEASX, tr|B3LRG5|B3LRG5_YEAS1, tr|B5VMN3|B5VMN3_YEAS6, tr|C7GXB9|C7GXB9_YEAS2, tr|C8ZCQ2|C8ZCQ2_YEAS8, tr|G2WIB8|G2WIB8_YEASK, tr|N1NZK7|N1NZK7_YEASC	0	0	0	0	0	0	0	1	0	0	0	0	0	0	0	0	0	0	0	0	0	0	0	0	unmatched	unmatched	unmatched	unmatched	unmatched	unmatched	unmatched	MS/MS	1	1
TSISEAQDSPTSAPSPDGNEDPTYQYNVQFHFPGPITPTTPR	TSISEAQDSPTSAPSPDGNEDPT[79.9663]YQYNVQFHFPGPITPTTPR	K	S	48	89	42	3,4	23T(79.9663)	sp|P36167|SRL3_YEAST	P36167	SRL3_YEAST	SRL3	Protein SRL3	AWRI1631_113120, CENPK1137D_1104, EC1118_1K5_3587g, K7_SRL3, SCRG_04106	tr|A0A8H4C0H2|A0A8H4C0H2_YEASX, tr|B3LRG5|B3LRG5_YEAS1, tr|B5VMN3|B5VMN3_YEAS6, tr|C7GXB9|C7GXB9_YEAS2, tr|C8ZCQ2|C8ZCQ2_YEAS8, tr|G2WIB8|G2WIB8_YEASK, tr|N1NZK7|N1NZK7_YEASC	0	0	1	0	3	3	1	1	0	0	43998.3	0	488829	274136	277135	0	0	0	486707	0	325863	194474	196601	0	unmatched	unmatched	MS/MS	unmatched	MS/MS	MS/MS	MS/MS	MS/MS	5	5
TSISEAQDSPTSAPSPDGNEDPTYQYNVQFHFPGPITPTTPR	TSISEAQDSPTSAPSPDGNEDPT[79.9663]YQYNVQFHFPGPIT[79.9663]PTTPR	K	S	48	89	42	3,4	23T(79.9663),37T(79.9663)	sp|P36167|SRL3_YEAST	P36167	SRL3_YEAST	SRL3	Protein SRL3	AWRI1631_113120, CENPK1137D_1104, EC1118_1K5_3587g, K7_SRL3, SCRG_04106	tr|A0A8H4C0H2|A0A8H4C0H2_YEASX, tr|B3LRG5|B3LRG5_YEAS1, tr|B5VMN3|B5VMN3_YEAS6, tr|C7GXB9|C7GXB9_YEAS2, tr|C8ZCQ2|C8ZCQ2_YEAS8, tr|G2WIB8|G2WIB8_YEASK, tr|N1NZK7|N1NZK7_YEASC	0	0	0	0	0	0	2	0	0	0	0	0	0	0	1.69492e+06	0	0	0	0	0	0	0	0	0	unmatched	unmatched	unmatched	unmatched	unmatched	unmatched	MS/MS	unmatched	1	1
TSISEAQDSPTSAPSPDGNEDPTYQYNVQFHFPGPITPTTPR	TSISEAQDSPTSAPSPDGNEDPT[79.9663]Y[79.9663]QYNVQFHFPGPITPTTPR	K	S	48	89	42	3	23T(79.9663),24Y(79.9663)	sp|P36167|SRL3_YEAST	P36167	SRL3_YEAST	SRL3	Protein SRL3	AWRI1631_113120, CENPK1137D_1104, EC1118_1K5_3587g, K7_SRL3, SCRG_04106	tr|A0A8H4C0H2|A0A8H4C0H2_YEASX, tr|B3LRG5|B3LRG5_YEAS1, tr|B5VMN3|B5VMN3_YEAS6, tr|C7GXB9|C7GXB9_YEAS2, tr|C8ZCQ2|C8ZCQ2_YEAS8, tr|G2WIB8|G2WIB8_YEASK, tr|N1NZK7|N1NZK7_YEASC	0	0	0	0	2	0	0	2	0	0	0	0	76800.4	1.00619e+06	0	0	0	0	0	0	76800.4	1.00619e+06	0	0	unmatched	unmatched	unmatched	unmatched	MS/MS	MBR	unmatched	MS/MS	3	2
TSISEAQDSPTSAPSPDGNEDPTYQYNVQFHFPGPITPTTPR	TSISEAQDSPTSAPSPDGNEDPT[79.9663]Y[79.9663]QYNVQFHFPGPIT[79.9663]PTTPR	K	S	48	89	42	3	23T(79.9663),24Y(79.9663),37T(79.9663)	sp|P36167|SRL3_YEAST	P36167	SRL3_YEAST	SRL3	Protein SRL3	AWRI1631_113120, CENPK1137D_1104, EC1118_1K5_3587g, K7_SRL3, SCRG_04106	tr|A0A8H4C0H2|A0A8H4C0H2_YEASX, tr|B3LRG5|B3LRG5_YEAS1, tr|B5VMN3|B5VMN3_YEAS6, tr|C7GXB9|C7GXB9_YEAS2, tr|C8ZCQ2|C8ZCQ2_YEAS8, tr|G2WIB8|G2WIB8_YEASK, tr|N1NZK7|N1NZK7_YEASC	0	0	0	0	1	0	0	0	0	0	0	0	150898	0	0	0	0	0	0	0	0	0	0	0	unmatched	unmatched	unmatched	unmatched	MS/MS	unmatched	unmatched	unmatched	1	1
TSISEAQDSPTSAPSPGGNEDPTYQYNVQFHFPGPITPTTPR	TSISEAQDSPTSAPSPGGNEDPTYQY[79.9663]NVQFHFPGPIT[79.9663]PTTPR	K	S	48	89	42	4	26Y(79.9663),37T(79.9663)	tr|A7A050|A7A050_YEAS7	A7A050	A7A050_YEAS7	SRL3	Suppressor of rad53 lethality			0	0	0	0	0	0	0	1	0	0	0	0	140401	0	0	33378.2	0	0	0	0	140401	0	0	33378.2	unmatched	unmatched	unmatched	unmatched	MBR	unmatched	unmatched	MS/MS	2	1
TSISEAQDSPTSAPSPDGNEDPTYQYNVQFHFPGPITPTTPR	TSISEAQDSPTSAPS[79.9663]PDGNEDPTYQYNVQFHFPGPITPTTPR	K	S	48	89	42	3,4,5	15S(79.9663)	sp|P36167|SRL3_YEAST	P36167	SRL3_YEAST	SRL3	Protein SRL3	AWRI1631_113120, CENPK1137D_1104, EC1118_1K5_3587g, K7_SRL3, SCRG_04106	tr|A0A8H4C0H2|A0A8H4C0H2_YEASX, tr|B3LRG5|B3LRG5_YEAS1, tr|B5VMN3|B5VMN3_YEAS6, tr|C7GXB9|C7GXB9_YEAS2, tr|C8ZCQ2|C8ZCQ2_YEAS8, tr|G2WIB8|G2WIB8_YEASK, tr|N1NZK7|N1NZK7_YEASC	1	5	8	5	15	36	23	15	116636	126386	112576	143846	4.39869e+06	2.30499e+06	2904084	4519164	72321	78002.4	70141.9	90436.6	4.41692e+06	1.38443e+06	1.74476e+06	2.76906e+06	MS/MS	MS/MS	MS/MS	MS/MS	MS/MS	MS/MS	MS/MS	MS/MS	8	8
TSISEAQDSPTSAPSPDGNEDPTYQYNVQFHFPGPITPTTPR	TSISEAQDSPTSAPS[79.9663]PDGNEDPTYQYNVQFHFPGPITPT[79.9663]TPR	K	S	48	89	42	4	15S(79.9663),39T(79.9663)	sp|P36167|SRL3_YEAST	P36167	SRL3_YEAST	SRL3	Protein SRL3	AWRI1631_113120, CENPK1137D_1104, EC1118_1K5_3587g, K7_SRL3, SCRG_04106	tr|A0A8H4C0H2|A0A8H4C0H2_YEASX, tr|B3LRG5|B3LRG5_YEAS1, tr|B5VMN3|B5VMN3_YEAS6, tr|C7GXB9|C7GXB9_YEAS2, tr|C8ZCQ2|C8ZCQ2_YEAS8, tr|G2WIB8|G2WIB8_YEASK, tr|N1NZK7|N1NZK7_YEASC	0	0	0	0	0	1	1	0	0	0	0	0	0	618536	710944	0	0	0	0	0	0	618536	710944	0	unmatched	unmatched	unmatched	unmatched	unmatched	MS/MS	MS/MS	unmatched	2	2
TSISEAQDSPTSAPSPDGNEDPTYQYNVQFHFPGPITPTTPR	TSISEAQDSPTSAPS[79.9663]PDGNEDPTYQYNVQFHFPGPIT[79.9663]PTTPR	K	S	48	89	42	3,4	15S(79.9663),37T(79.9663)	sp|P36167|SRL3_YEAST	P36167	SRL3_YEAST	SRL3	Protein SRL3	AWRI1631_113120, CENPK1137D_1104, EC1118_1K5_3587g, K7_SRL3, SCRG_04106	tr|A0A8H4C0H2|A0A8H4C0H2_YEASX, tr|B3LRG5|B3LRG5_YEAS1, tr|B5VMN3|B5VMN3_YEAS6, tr|C7GXB9|C7GXB9_YEAS2, tr|C8ZCQ2|C8ZCQ2_YEAS8, tr|G2WIB8|G2WIB8_YEASK, tr|N1NZK7|N1NZK7_YEASC	0	0	0	0	7	8	5	9	0	0	0	0	2.23076e+06	1.61754e+06	1908815	675506	0	0	0	0	1.06211e+06	1.19618e+06	1.39934e+06	508710	unmatched	unmatched	unmatched	unmatched	MS/MS	MS/MS	MS/MS	MS/MS	4	4
TSISEAQDSPTSAPSPDGNEDPTYQYNVQFHFPGPITPTTPR	TSISEAQDSPTSAPS[79.9663]PDGNEDPTYQY[79.9663]NVQFHFPGPITPTTPR	K	S	48	89	42	3,4	15S(79.9663),26Y(79.9663)	sp|P36167|SRL3_YEAST	P36167	SRL3_YEAST	SRL3	Protein SRL3	AWRI1631_113120, CENPK1137D_1104, EC1118_1K5_3587g, K7_SRL3, SCRG_04106	tr|A0A8H4C0H2|A0A8H4C0H2_YEASX, tr|B3LRG5|B3LRG5_YEAS1, tr|B5VMN3|B5VMN3_YEAS6, tr|C7GXB9|C7GXB9_YEAS2, tr|C8ZCQ2|C8ZCQ2_YEAS8, tr|G2WIB8|G2WIB8_YEASK, tr|N1NZK7|N1NZK7_YEASC	0	0	0	0	3	1	0	1	0	0	0	0	372968	20693.3	21299.7	278783	0	0	0	0	233460	18691.1	19238.8	568413	unmatched	unmatched	unmatched	unmatched	MS/MS	MS/MS	MBR	MS/MS	4	3
TSISEAQDSPTSAPSPDGNEDPTYQYNVQFHFPGPITPTTPR	TSISEAQDSPTSAPS[79.9663]PDGNEDPTY[79.9663]QYNVQFHFPGPITPTTPR	K	S	48	89	42	4	15S(79.9663),24Y(79.9663)	sp|P36167|SRL3_YEAST	P36167	SRL3_YEAST	SRL3	Protein SRL3	AWRI1631_113120, CENPK1137D_1104, EC1118_1K5_3587g, K7_SRL3, SCRG_04106	tr|A0A8H4C0H2|A0A8H4C0H2_YEASX, tr|B3LRG5|B3LRG5_YEAS1, tr|B5VMN3|B5VMN3_YEAS6, tr|C7GXB9|C7GXB9_YEAS2, tr|C8ZCQ2|C8ZCQ2_YEAS8, tr|G2WIB8|G2WIB8_YEASK, tr|N1NZK7|N1NZK7_YEASC	0	0	0	0	0	0	0	1	0	0	0	0	0	0	0	0	0	0	0	0	0	0	0	0	unmatched	unmatched	unmatched	unmatched	unmatched	unmatched	unmatched	MS/MS	1	1
TSISEAQDSPTSAPSPDGNEDPTYQYNVQFHFPGPITPTTPR	TSISEAQDSPTSAPS[79.9663]PDGNEDPT[79.9663]YQYNVQFHFPGPITPTTPR	K	S	48	89	42	3,4	15S(79.9663),23T(79.9663)	sp|P36167|SRL3_YEAST	P36167	SRL3_YEAST	SRL3	Protein SRL3	AWRI1631_113120, CENPK1137D_1104, EC1118_1K5_3587g, K7_SRL3, SCRG_04106	tr|A0A8H4C0H2|A0A8H4C0H2_YEASX, tr|B3LRG5|B3LRG5_YEAS1, tr|B5VMN3|B5VMN3_YEAS6, tr|C7GXB9|C7GXB9_YEAS2, tr|C8ZCQ2|C8ZCQ2_YEAS8, tr|G2WIB8|G2WIB8_YEASK, tr|N1NZK7|N1NZK7_YEASC	0	1	0	0	2	0	0	0	0	29317.9	0	0	1.73611e+06	0	0	0	0	0	0	0	0	0	0	0	unmatched	MS/MS	unmatched	unmatched	MS/MS	unmatched	unmatched	unmatched	2	2
TSISEAQDSPTSAPSPGGNEDPTYQYNVQFHFPGPITPTTPR	TSISEAQDSPTSAPS[79.9663]PGGNEDPTYQYNVQFHFPGPITPTTPR	K	S	48	89	42	4	15S(79.9663)	tr|A7A050|A7A050_YEAS7	A7A050	A7A050_YEAS7	SRL3	Suppressor of rad53 lethality			0	0	0	0	0	4	2	1	0	0	0	0	0	43957.4	48496.3	50604	0	0	0	0	0	43957.4	48496.3	50604	unmatched	unmatched	unmatched	unmatched	unmatched	MS/MS	MS/MS	MS/MS	3	3
TSISEAQDSPTSAPSPGGNEDPTYQYNVQFHFPGPITPTTPR	TSISEAQDSPTSAPS[79.9663]PGGNEDPT[79.9663]YQYNVQFHFPGPITPTTPR	K	S	48	89	42	4	15S(79.9663),23T(79.9663)	tr|A7A050|A7A050_YEAS7	A7A050	A7A050_YEAS7	SRL3	Suppressor of rad53 lethality			0	0	0	0	1	1	1	0	0	0	0	0	215732	94565.1	164967	0	0	0	0	0	215732	94565.1	164967	0	unmatched	unmatched	unmatched	unmatched	MS/MS	MS/MS	MS/MS	unmatched	3	3
TSISEAQDSPTSAPSPGGNEDPTYQYNVQFHFPGPITPTTPR	TSISEAQDSPTSAPS[79.9663]PGGNEDPT[79.9663]YQYNVQFHFPGPIT[79.9663]PTTPR	K	S	48	89	42	3	15S(79.9663),23T(79.9663),37T(79.9663)	tr|A7A050|A7A050_YEAS7	A7A050	A7A050_YEAS7	SRL3	Suppressor of rad53 lethality			0	0	0	0	0	1	0	0	0	0	0	0	0	21538.6	0	0	0	0	0	0	0	0	0	0	unmatched	unmatched	unmatched	unmatched	unmatched	MS/MS	unmatched	unmatched	1	1
TSISEAQDSPTSAPSPDGNEDPTYQYNVQFHFPGPITPTTPR	TSISEAQDSPTS[79.9663]APSPDGNEDPTYQYNVQFHFPGPITPTTPR	K	S	48	89	42	3,4,5	12S(79.9663)	sp|P36167|SRL3_YEAST	P36167	SRL3_YEAST	SRL3	Protein SRL3	AWRI1631_113120, CENPK1137D_1104, EC1118_1K5_3587g, K7_SRL3, SCRG_04106	tr|A0A8H4C0H2|A0A8H4C0H2_YEASX, tr|B3LRG5|B3LRG5_YEAS1, tr|B5VMN3|B5VMN3_YEAS6, tr|C7GXB9|C7GXB9_YEAS2, tr|C8ZCQ2|C8ZCQ2_YEAS8, tr|G2WIB8|G2WIB8_YEASK, tr|N1NZK7|N1NZK7_YEASC	0	1	2	0	2	3	3	0	75005.2	19446.6	120756	0	6.72654e+06	234350	1.52738e+06	0	236998	21056.6	102996	0	1.86461e+06	215323	945531	0	MBR	MS/MS	MS/MS	unmatched	MS/MS	MS/MS	MS/MS	unmatched	6	5
TSISEAQDSPTSAPSPDGNEDPTYQYNVQFHFPGPITPTTPR	TSISEAQDSPTS[79.9663]APSPDGNEDPTYQYNVQFHFPGPIT[79.9663]PTTPR	K	S	48	89	42	3	12S(79.9663),37T(79.9663)	sp|P36167|SRL3_YEAST	P36167	SRL3_YEAST	SRL3	Protein SRL3	AWRI1631_113120, CENPK1137D_1104, EC1118_1K5_3587g, K7_SRL3, SCRG_04106	tr|A0A8H4C0H2|A0A8H4C0H2_YEASX, tr|B3LRG5|B3LRG5_YEAS1, tr|B5VMN3|B5VMN3_YEAS6, tr|C7GXB9|C7GXB9_YEAS2, tr|C8ZCQ2|C8ZCQ2_YEAS8, tr|G2WIB8|G2WIB8_YEASK, tr|N1NZK7|N1NZK7_YEASC	0	1	0	0	0	1	0	1	96176.9	54101.5	0	0	169053	1.03779e+06	0	297096	96176.9	54101.5	0	0	169053	1.03779e+06	0	297096	MBR	MS/MS	unmatched	unmatched	MBR	MS/MS	unmatched	MS/MS	5	3
TSISEAQDSPTSAPSPDGNEDPTYQYNVQFHFPGPITPTTPR	TSISEAQDSPTS[79.9663]APSPDGNEDPTYQY[79.9663]NVQFHFPGPITPTTPR	K	S	48	89	42	4	12S(79.9663),26Y(79.9663)	sp|P36167|SRL3_YEAST	P36167	SRL3_YEAST	SRL3	Protein SRL3	AWRI1631_113120, CENPK1137D_1104, EC1118_1K5_3587g, K7_SRL3, SCRG_04106	tr|A0A8H4C0H2|A0A8H4C0H2_YEASX, tr|B3LRG5|B3LRG5_YEAS1, tr|B5VMN3|B5VMN3_YEAS6, tr|C7GXB9|C7GXB9_YEAS2, tr|C8ZCQ2|C8ZCQ2_YEAS8, tr|G2WIB8|G2WIB8_YEASK, tr|N1NZK7|N1NZK7_YEASC	1	0	0	0	0	0	0	0	54252.6	0	0	0	0	629867	0	0	54252.6	0	0	0	0	629867	0	0	MS/MS	unmatched	unmatched	unmatched	unmatched	MBR	unmatched	unmatched	2	1
TSISEAQDSPTSAPSPDGNEDPTYQYNVQFHFPGPITPTTPR	TSISEAQDSPTS[79.9663]APSPDGNEDPTY[79.9663]QYNVQFHFPGPITPTTPR	K	S	48	89	42	3	12S(79.9663),24Y(79.9663)	sp|P36167|SRL3_YEAST	P36167	SRL3_YEAST	SRL3	Protein SRL3	AWRI1631_113120, CENPK1137D_1104, EC1118_1K5_3587g, K7_SRL3, SCRG_04106	tr|A0A8H4C0H2|A0A8H4C0H2_YEASX, tr|B3LRG5|B3LRG5_YEAS1, tr|B5VMN3|B5VMN3_YEAS6, tr|C7GXB9|C7GXB9_YEAS2, tr|C8ZCQ2|C8ZCQ2_YEAS8, tr|G2WIB8|G2WIB8_YEASK, tr|N1NZK7|N1NZK7_YEASC	0	0	0	0	0	1	0	0	0	0	0	0	0	850320	0	0	0	0	0	0	0	0	0	0	unmatched	unmatched	unmatched	unmatched	unmatched	MS/MS	unmatched	unmatched	1	1
TSISEAQDSPTSAPSPDGNEDPTYQYNVQFHFPGPITPTTPR	TSISEAQDSPTS[79.9663]APSPDGNEDPTY[79.9663]QYNVQFHFPGPITPT[79.9663]TPR	K	S	48	89	42	4	12S(79.9663),24Y(79.9663),39T(79.9663)	sp|P36167|SRL3_YEAST	P36167	SRL3_YEAST	SRL3	Protein SRL3	AWRI1631_113120, CENPK1137D_1104, EC1118_1K5_3587g, K7_SRL3, SCRG_04106	tr|A0A8H4C0H2|A0A8H4C0H2_YEASX, tr|B3LRG5|B3LRG5_YEAS1, tr|B5VMN3|B5VMN3_YEAS6, tr|C7GXB9|C7GXB9_YEAS2, tr|C8ZCQ2|C8ZCQ2_YEAS8, tr|G2WIB8|G2WIB8_YEASK, tr|N1NZK7|N1NZK7_YEASC	0	0	0	0	0	0	1	0	0	0	0	0	0	41961.8	44732.4	0	0	0	0	0	0	41961.8	44732.4	0	unmatched	unmatched	unmatched	unmatched	unmatched	MBR	MS/MS	unmatched	2	1
TSISEAQDSPTSAPSPDGNEDPTYQYNVQFHFPGPITPTTPR	TSISEAQDSPTS[79.9663]APS[79.9663]PDGNEDPTYQYNVQFHFPGPITPTTPR	K	S	48	89	42	3,4	12S(79.9663),15S(79.9663)	sp|P36167|SRL3_YEAST	P36167	SRL3_YEAST	SRL3	Protein SRL3	AWRI1631_113120, CENPK1137D_1104, EC1118_1K5_3587g, K7_SRL3, SCRG_04106	tr|A0A8H4C0H2|A0A8H4C0H2_YEASX, tr|B3LRG5|B3LRG5_YEAS1, tr|B5VMN3|B5VMN3_YEAS6, tr|C7GXB9|C7GXB9_YEAS2, tr|C8ZCQ2|C8ZCQ2_YEAS8, tr|G2WIB8|G2WIB8_YEASK, tr|N1NZK7|N1NZK7_YEASC	0	0	0	0	1	3	1	0	0	0	0	0	3.04322e+06	44617.5	580715	0	0	0	0	0	2909538	23240.1	664503	0	unmatched	unmatched	unmatched	unmatched	MS/MS	MS/MS	MS/MS	unmatched	3	3
TSISEAQDSPTSAPSPDGNEDPTYQYNVQFHFPGPITPTTPR	TSISEAQDSPTS[79.9663]APS[79.9663]PDGNEDPTYQYNVQFHFPGPITPT[79.9663]TPR	K	S	48	89	42	4	12S(79.9663),15S(79.9663),39T(79.9663)	sp|P36167|SRL3_YEAST	P36167	SRL3_YEAST	SRL3	Protein SRL3	AWRI1631_113120, CENPK1137D_1104, EC1118_1K5_3587g, K7_SRL3, SCRG_04106	tr|A0A8H4C0H2|A0A8H4C0H2_YEASX, tr|B3LRG5|B3LRG5_YEAS1, tr|B5VMN3|B5VMN3_YEAS6, tr|C7GXB9|C7GXB9_YEAS2, tr|C8ZCQ2|C8ZCQ2_YEAS8, tr|G2WIB8|G2WIB8_YEASK, tr|N1NZK7|N1NZK7_YEASC	0	0	0	0	0	0	1	0	0	0	0	0	0	38168.1	47503.2	0	0	0	0	0	0	38168.1	47503.2	0	unmatched	unmatched	unmatched	unmatched	unmatched	MBR	MS/MS	unmatched	2	1
TSISEAQDSPTSAPSPDGNEDPTYQYNVQFHFPGPITPTTPR	TSISEAQDSPTS[79.9663]APS[79.9663]PDGNEDPTYQYNVQFHFPGPIT[79.9663]PTTPR	K	S	48	89	42	4	12S(79.9663),15S(79.9663),37T(79.9663)	sp|P36167|SRL3_YEAST	P36167	SRL3_YEAST	SRL3	Protein SRL3	AWRI1631_113120, CENPK1137D_1104, EC1118_1K5_3587g, K7_SRL3, SCRG_04106	tr|A0A8H4C0H2|A0A8H4C0H2_YEASX, tr|B3LRG5|B3LRG5_YEAS1, tr|B5VMN3|B5VMN3_YEAS6, tr|C7GXB9|C7GXB9_YEAS2, tr|C8ZCQ2|C8ZCQ2_YEAS8, tr|G2WIB8|G2WIB8_YEASK, tr|N1NZK7|N1NZK7_YEASC	0	0	0	0	1	1	0	0	0	12750.7	0	0	58987.7	37856.5	48061.1	0	0	12750.7	0	0	58987.7	37856.5	48061.1	0	unmatched	MBR	unmatched	unmatched	MS/MS	MS/MS	MBR	unmatched	4	2
TSISEAQDSPTSAPSPDGNEDPTYQYNVQFHFPGPITPTTPR	TSISEAQDSPTS[79.9663]APS[79.9663]PDGNEDPTY[79.9663]QYNVQFHFPGPITPTTPR	K	S	48	89	42	4	12S(79.9663),15S(79.9663),24Y(79.9663)	sp|P36167|SRL3_YEAST	P36167	SRL3_YEAST	SRL3	Protein SRL3	AWRI1631_113120, CENPK1137D_1104, EC1118_1K5_3587g, K7_SRL3, SCRG_04106	tr|A0A8H4C0H2|A0A8H4C0H2_YEASX, tr|B3LRG5|B3LRG5_YEAS1, tr|B5VMN3|B5VMN3_YEAS6, tr|C7GXB9|C7GXB9_YEAS2, tr|C8ZCQ2|C8ZCQ2_YEAS8, tr|G2WIB8|G2WIB8_YEASK, tr|N1NZK7|N1NZK7_YEASC	0	0	0	0	1	0	0	0	0	0	0	0	34463.9	0	0	0	0	0	0	0	0	0	0	0	unmatched	unmatched	unmatched	unmatched	MS/MS	unmatched	unmatched	unmatched	1	1
TSISEAQDSPTSAPSPGGNEDPTYQYNVQFHFPGPITPTTPR	TSISEAQDSPTS[79.9663]APS[79.9663]PGGNEDPTYQYNVQFHFPGPITPTTPR	K	S	48	89	42	3,4	12S(79.9663),15S(79.9663)	tr|A7A050|A7A050_YEAS7	A7A050	A7A050_YEAS7	SRL3	Suppressor of rad53 lethality			0	0	0	0	0	3	2	0	0	0	0	0	0	134386	177543	0	0	0	0	0	0	114725	177543	0	unmatched	unmatched	unmatched	unmatched	unmatched	MS/MS	MS/MS	unmatched	2	2
TSISEAQDSPTSAPSPDGNEDPTYQYNVQFHFPGPITPTTPR	TSISEAQDSPT[79.9663]SAPSPDGNEDPTYQYNVQFHFPGPITPTTPR	K	S	48	89	42	3,4	11T(79.9663)	sp|P36167|SRL3_YEAST	P36167	SRL3_YEAST	SRL3	Protein SRL3	AWRI1631_113120, CENPK1137D_1104, EC1118_1K5_3587g, K7_SRL3, SCRG_04106	tr|A0A8H4C0H2|A0A8H4C0H2_YEASX, tr|B3LRG5|B3LRG5_YEAS1, tr|B5VMN3|B5VMN3_YEAS6, tr|C7GXB9|C7GXB9_YEAS2, tr|C8ZCQ2|C8ZCQ2_YEAS8, tr|G2WIB8|G2WIB8_YEASK, tr|N1NZK7|N1NZK7_YEASC	1	0	1	0	2	2	2	1	74865.9	0	49439.7	0	2.37431e+06	36973.6	1.79817e+06	0	176218	0	128200	0	1.38172e+06	95874.6	458476	0	MS/MS	unmatched	MS/MS	unmatched	MS/MS	MS/MS	MS/MS	MS/MS	6	6
TSISEAQDSPTSAPSPDGNEDPTYQYNVQFHFPGPITPTTPR	TSISEAQDSPT[79.9663]SAPSPDGNEDPTYQYNVQFHFPGPIT[79.9663]PTTPR	K	S	48	89	42	3	11T(79.9663),37T(79.9663)	sp|P36167|SRL3_YEAST	P36167	SRL3_YEAST	SRL3	Protein SRL3	AWRI1631_113120, CENPK1137D_1104, EC1118_1K5_3587g, K7_SRL3, SCRG_04106	tr|A0A8H4C0H2|A0A8H4C0H2_YEASX, tr|B3LRG5|B3LRG5_YEAS1, tr|B5VMN3|B5VMN3_YEAS6, tr|C7GXB9|C7GXB9_YEAS2, tr|C8ZCQ2|C8ZCQ2_YEAS8, tr|G2WIB8|G2WIB8_YEASK, tr|N1NZK7|N1NZK7_YEASC	1	0	0	0	0	0	0	0	85315	0	0	0	0	0	0	0	0	0	0	0	0	0	0	0	MS/MS	unmatched	unmatched	unmatched	unmatched	unmatched	unmatched	unmatched	1	1
TSISEAQDSPTSAPSPDGNEDPTYQYNVQFHFPGPITPTTPR	TSISEAQDSPT[79.9663]SAPSPDGNEDPTYQY[79.9663]NVQFHFPGPITPTTPR	K	S	48	89	42	3,4	11T(79.9663),26Y(79.9663)	sp|P36167|SRL3_YEAST	P36167	SRL3_YEAST	SRL3	Protein SRL3	AWRI1631_113120, CENPK1137D_1104, EC1118_1K5_3587g, K7_SRL3, SCRG_04106	tr|A0A8H4C0H2|A0A8H4C0H2_YEASX, tr|B3LRG5|B3LRG5_YEAS1, tr|B5VMN3|B5VMN3_YEAS6, tr|C7GXB9|C7GXB9_YEAS2, tr|C8ZCQ2|C8ZCQ2_YEAS8, tr|G2WIB8|G2WIB8_YEASK, tr|N1NZK7|N1NZK7_YEASC	0	0	0	0	0	1	2	0	49982.2	53416.8	0	0	0	591929	1620938	0	76619.9	81885	0	0	0	386151	741765	0	MBR	MBR	unmatched	unmatched	unmatched	MS/MS	MS/MS	unmatched	4	2
TSISEAQDSPTSAPSPDGNEDPTYQYNVQFHFPGPITPTTPR	TSISEAQDSPT[79.9663]SAPSPDGNEDPTY[79.9663]QYNVQFHFPGPITPTTPR	K	S	48	89	42	3,4	11T(79.9663),24Y(79.9663)	sp|P36167|SRL3_YEAST	P36167	SRL3_YEAST	SRL3	Protein SRL3	AWRI1631_113120, CENPK1137D_1104, EC1118_1K5_3587g, K7_SRL3, SCRG_04106	tr|A0A8H4C0H2|A0A8H4C0H2_YEASX, tr|B3LRG5|B3LRG5_YEAS1, tr|B5VMN3|B5VMN3_YEAS6, tr|C7GXB9|C7GXB9_YEAS2, tr|C8ZCQ2|C8ZCQ2_YEAS8, tr|G2WIB8|G2WIB8_YEASK, tr|N1NZK7|N1NZK7_YEASC	0	0	0	0	1	0	0	1	0	0	0	0	1.46048e+06	0	0	0	0	0	0	0	0	0	0	0	unmatched	unmatched	unmatched	unmatched	MS/MS	unmatched	unmatched	MS/MS	2	2
TSISEAQDSPTSAPSPDGNEDPTYQYNVQFHFPGPITPTTPR	TSISEAQDSPT[79.9663]SAPSPDGNEDPT[79.9663]YQYNVQFHFPGPITPTTPR	K	S	48	89	42	3	11T(79.9663),23T(79.9663)	sp|P36167|SRL3_YEAST	P36167	SRL3_YEAST	SRL3	Protein SRL3	AWRI1631_113120, CENPK1137D_1104, EC1118_1K5_3587g, K7_SRL3, SCRG_04106	tr|A0A8H4C0H2|A0A8H4C0H2_YEASX, tr|B3LRG5|B3LRG5_YEAS1, tr|B5VMN3|B5VMN3_YEAS6, tr|C7GXB9|C7GXB9_YEAS2, tr|C8ZCQ2|C8ZCQ2_YEAS8, tr|G2WIB8|G2WIB8_YEASK, tr|N1NZK7|N1NZK7_YEASC	0	0	0	0	0	0	1	0	0	0	0	0	0	0	1.11283e+06	0	0	0	0	0	0	0	0	0	unmatched	unmatched	unmatched	unmatched	unmatched	unmatched	MS/MS	unmatched	1	1
TSISEAQDSPTSAPSPDGNEDPTYQYNVQFHFPGPITPTTPR	TSISEAQDSPT[79.9663]SAPS[79.9663]PDGNEDPTYQYNVQFHFPGPITPTTPR	K	S	48	89	42	3,4	11T(79.9663),15S(79.9663)	sp|P36167|SRL3_YEAST	P36167	SRL3_YEAST	SRL3	Protein SRL3	AWRI1631_113120, CENPK1137D_1104, EC1118_1K5_3587g, K7_SRL3, SCRG_04106	tr|A0A8H4C0H2|A0A8H4C0H2_YEASX, tr|B3LRG5|B3LRG5_YEAS1, tr|B5VMN3|B5VMN3_YEAS6, tr|C7GXB9|C7GXB9_YEAS2, tr|C8ZCQ2|C8ZCQ2_YEAS8, tr|G2WIB8|G2WIB8_YEASK, tr|N1NZK7|N1NZK7_YEASC	0	1	0	0	4	4	2	0	85286.6	105881	0	0	2.27207e+06	1.41668e+06	697534	0	60608.3	75243.3	0	0	4499325	740869	1381312	0	MBR	MS/MS	unmatched	unmatched	MS/MS	MS/MS	MS/MS	unmatched	5	4
TSISEAQDSPTSAPSPDGNEDPTYQYNVQFHFPGPITPTTPR	TSISEAQDSPT[79.9663]SAPS[79.9663]PDGNEDPTYQYNVQFHFPGPITPT[79.9663]TPR	K	S	48	89	42	4	11T(79.9663),15S(79.9663),39T(79.9663)	sp|P36167|SRL3_YEAST	P36167	SRL3_YEAST	SRL3	Protein SRL3	AWRI1631_113120, CENPK1137D_1104, EC1118_1K5_3587g, K7_SRL3, SCRG_04106	tr|A0A8H4C0H2|A0A8H4C0H2_YEASX, tr|B3LRG5|B3LRG5_YEAS1, tr|B5VMN3|B5VMN3_YEAS6, tr|C7GXB9|C7GXB9_YEAS2, tr|C8ZCQ2|C8ZCQ2_YEAS8, tr|G2WIB8|G2WIB8_YEASK, tr|N1NZK7|N1NZK7_YEASC	0	0	0	0	1	0	0	0	0	0	0	0	100468	0	0	0	0	0	0	0	0	0	0	0	unmatched	unmatched	unmatched	unmatched	MS/MS	unmatched	unmatched	unmatched	1	1
TSISEAQDSPTSAPSPDGNEDPTYQYNVQFHFPGPITPTTPR	TSISEAQDSPT[79.9663]SAPS[79.9663]PDGNEDPTYQYNVQFHFPGPIT[79.9663]PTTPR	K	S	48	89	42	3	11T(79.9663),15S(79.9663),37T(79.9663)	sp|P36167|SRL3_YEAST	P36167	SRL3_YEAST	SRL3	Protein SRL3	AWRI1631_113120, CENPK1137D_1104, EC1118_1K5_3587g, K7_SRL3, SCRG_04106	tr|A0A8H4C0H2|A0A8H4C0H2_YEASX, tr|B3LRG5|B3LRG5_YEAS1, tr|B5VMN3|B5VMN3_YEAS6, tr|C7GXB9|C7GXB9_YEAS2, tr|C8ZCQ2|C8ZCQ2_YEAS8, tr|G2WIB8|G2WIB8_YEASK, tr|N1NZK7|N1NZK7_YEASC	0	0	0	0	0	1	0	0	0	0	0	0	0	39962.9	0	0	0	0	0	0	0	0	0	0	unmatched	unmatched	unmatched	unmatched	unmatched	MS/MS	unmatched	unmatched	1	1
TSISEAQDSPTSAPSPDGNEDPTYQYNVQFHFPGPITPTTPR	TSISEAQDSPT[79.9663]SAPS[79.9663]PDGNEDPTYQY[79.9663]NVQFHFPGPITPTTPR	K	S	48	89	42	4	11T(79.9663),15S(79.9663),26Y(79.9663)	sp|P36167|SRL3_YEAST	P36167	SRL3_YEAST	SRL3	Protein SRL3	AWRI1631_113120, CENPK1137D_1104, EC1118_1K5_3587g, K7_SRL3, SCRG_04106	tr|A0A8H4C0H2|A0A8H4C0H2_YEASX, tr|B3LRG5|B3LRG5_YEAS1, tr|B5VMN3|B5VMN3_YEAS6, tr|C7GXB9|C7GXB9_YEAS2, tr|C8ZCQ2|C8ZCQ2_YEAS8, tr|G2WIB8|G2WIB8_YEASK, tr|N1NZK7|N1NZK7_YEASC	0	0	0	0	1	0	0	0	0	0	0	0	99514.1	0	0	0	0	0	0	0	0	0	0	0	unmatched	unmatched	unmatched	unmatched	MS/MS	unmatched	unmatched	unmatched	1	1
TSISEAQDSPTSAPSPGGNEDPTYQYNVQFHFPGPITPTTPR	TSISEAQDSPT[79.9663]SAPS[79.9663]PGGNEDPTYQYNVQFHFPGPITPTTPR	K	S	48	89	42	4	11T(79.9663),15S(79.9663)	tr|A7A050|A7A050_YEAS7	A7A050	A7A050_YEAS7	SRL3	Suppressor of rad53 lethality			0	0	0	0	0	2	2	2	0	0	0	0	0	89771.3	153514	112663	0	0	0	0	0	89771.3	153514	112663	unmatched	unmatched	unmatched	unmatched	unmatched	MS/MS	MS/MS	MS/MS	3	3
TSISEAQDSPTSAPSPGGNEDPTYQYNVQFHFPGPITPTTPR	TSISEAQDSPT[79.9663]SAPS[79.9663]PGGNEDPTYQYNVQFHFPGPIT[79.9663]PTTPR	K	S	48	89	42	4	11T(79.9663),15S(79.9663),37T(79.9663)	tr|A7A050|A7A050_YEAS7	A7A050	A7A050_YEAS7	SRL3	Suppressor of rad53 lethality			0	0	0	0	0	0	1	0	0	0	0	0	0	0	87121.4	0	0	0	0	0	0	0	0	0	unmatched	unmatched	unmatched	unmatched	unmatched	unmatched	MS/MS	unmatched	1	1
TSISEAQDSPTSAPSPGGNEDPTYQYNVQFHFPGPITPTTPR	TSISEAQDSPT[79.9663]SAPS[79.9663]PGGNEDPTYQY[79.9663]NVQFHFPGPITPTTPR	K	S	48	89	42	4	11T(79.9663),15S(79.9663),26Y(79.9663)	tr|A7A050|A7A050_YEAS7	A7A050	A7A050_YEAS7	SRL3	Suppressor of rad53 lethality			0	0	0	0	0	1	0	0	0	0	0	0	0	48806.2	0	0	0	0	0	0	0	0	0	0	unmatched	unmatched	unmatched	unmatched	unmatched	MS/MS	unmatched	unmatched	1	1
TSISEAQDSPTSAPSPGGNEDPTYQYNVQFHFPGPITPTTPR	TSISEAQDSPT[79.9663]SAPS[79.9663]PGGNEDPT[79.9663]YQYNVQFHFPGPITPTTPR	K	S	48	89	42	4	11T(79.9663),15S(79.9663),23T(79.9663)	tr|A7A050|A7A050_YEAS7	A7A050	A7A050_YEAS7	SRL3	Suppressor of rad53 lethality			0	0	0	0	1	0	0	0	0	0	0	0	0	0	0	0	0	0	0	0	0	0	0	0	unmatched	unmatched	unmatched	unmatched	MS/MS	unmatched	unmatched	unmatched	1	1
TSISEAQDSPTSAPSPDGNEDPTYQYNVQFHFPGPITPTTPR	TSISEAQDSPT[79.9663]S[79.9663]APSPDGNEDPTYQYNVQFHFPGPITPTTPR	K	S	48	89	42	3,4	11T(79.9663),12S(79.9663)	sp|P36167|SRL3_YEAST	P36167	SRL3_YEAST	SRL3	Protein SRL3	AWRI1631_113120, CENPK1137D_1104, EC1118_1K5_3587g, K7_SRL3, SCRG_04106	tr|A0A8H4C0H2|A0A8H4C0H2_YEASX, tr|B3LRG5|B3LRG5_YEAS1, tr|B5VMN3|B5VMN3_YEAS6, tr|C7GXB9|C7GXB9_YEAS2, tr|C8ZCQ2|C8ZCQ2_YEAS8, tr|G2WIB8|G2WIB8_YEASK, tr|N1NZK7|N1NZK7_YEASC	0	0	0	0	3	0	0	0	0	0	0	0	229789	0	0	0	0	0	0	0	0	0	0	0	unmatched	unmatched	unmatched	unmatched	MS/MS	unmatched	unmatched	unmatched	1	1
TSISEAQDSPTSAPSPDGNEDPTYQYNVQFHFPGPITPTTPR	TSISEAQDSPT[79.9663]S[79.9663]APSPDGNEDPTYQYNVQFHFPGPIT[79.9663]PTTPR	K	S	48	89	42	4	11T(79.9663),12S(79.9663),37T(79.9663)	sp|P36167|SRL3_YEAST	P36167	SRL3_YEAST	SRL3	Protein SRL3	AWRI1631_113120, CENPK1137D_1104, EC1118_1K5_3587g, K7_SRL3, SCRG_04106	tr|A0A8H4C0H2|A0A8H4C0H2_YEASX, tr|B3LRG5|B3LRG5_YEAS1, tr|B5VMN3|B5VMN3_YEAS6, tr|C7GXB9|C7GXB9_YEAS2, tr|C8ZCQ2|C8ZCQ2_YEAS8, tr|G2WIB8|G2WIB8_YEASK, tr|N1NZK7|N1NZK7_YEASC	0	0	0	0	1	0	0	0	0	0	0	0	106835	0	0	0	0	0	0	0	0	0	0	0	unmatched	unmatched	unmatched	unmatched	MS/MS	unmatched	unmatched	unmatched	1	1
TSISEAQDSPTSAPSPDGNEDPTYQYNVQFHFPGPITPTTPR	TSISEAQDSPT[79.9663]S[79.9663]APSPDGNEDPT[79.9663]YQYNVQFHFPGPITPTTPR	K	S	48	89	42	4	11T(79.9663),12S(79.9663),23T(79.9663)	sp|P36167|SRL3_YEAST	P36167	SRL3_YEAST	SRL3	Protein SRL3	AWRI1631_113120, CENPK1137D_1104, EC1118_1K5_3587g, K7_SRL3, SCRG_04106	tr|A0A8H4C0H2|A0A8H4C0H2_YEASX, tr|B3LRG5|B3LRG5_YEAS1, tr|B5VMN3|B5VMN3_YEAS6, tr|C7GXB9|C7GXB9_YEAS2, tr|C8ZCQ2|C8ZCQ2_YEAS8, tr|G2WIB8|G2WIB8_YEASK, tr|N1NZK7|N1NZK7_YEASC	0	0	0	0	1	0	0	0	0	0	0	0	105401	0	0	0	0	0	0	0	0	0	0	0	unmatched	unmatched	unmatched	unmatched	MS/MS	unmatched	unmatched	unmatched	1	1
TSISEAQDSPTSAPSPGGNEDPTYQYNVQFHFPGPITPTTPR	TSISEAQDSPT[79.9663]S[79.9663]APSPGGNEDPTYQYNVQFHFPGPITPTTPR	K	S	48	89	42	3,4	11T(79.9663),12S(79.9663)	tr|A7A050|A7A050_YEAS7	A7A050	A7A050_YEAS7	SRL3	Suppressor of rad53 lethality			0	0	0	0	0	3	0	1	0	0	0	0	0	124594	0	53613.4	0	0	0	0	0	105687	0	53613.4	unmatched	unmatched	unmatched	unmatched	unmatched	MS/MS	unmatched	MS/MS	2	2
TSISEAQDSPTSAPSPDGNEDPTYQYNVQFHFPGPITPTTPR	TSISEAQDSPT[79.9663]S[79.9663]APS[79.9663]PDGNEDPTYQYNVQFHFPGPITPTTPR	K	S	48	89	42	3,4	11T(79.9663),12S(79.9663),15S(79.9663)	sp|P36167|SRL3_YEAST	P36167	SRL3_YEAST	SRL3	Protein SRL3	AWRI1631_113120, CENPK1137D_1104, EC1118_1K5_3587g, K7_SRL3, SCRG_04106	tr|A0A8H4C0H2|A0A8H4C0H2_YEASX, tr|B3LRG5|B3LRG5_YEAS1, tr|B5VMN3|B5VMN3_YEAS6, tr|C7GXB9|C7GXB9_YEAS2, tr|C8ZCQ2|C8ZCQ2_YEAS8, tr|G2WIB8|G2WIB8_YEASK, tr|N1NZK7|N1NZK7_YEASC	0	0	0	0	2	0	0	0	0	0	0	0	0	0	0	0	0	0	0	0	0	0	0	0	unmatched	unmatched	unmatched	unmatched	MS/MS	unmatched	unmatched	unmatched	1	1
TSISEAQDSPTSAPSPGGNEDPTYQYNVQFHFPGPITPTTPR	TSISEAQDSPT[79.9663]S[79.9663]APS[79.9663]PGGNEDPTYQYNVQFHFPGPITPTTPR	K	S	48	89	42	4	11T(79.9663),12S(79.9663),15S(79.9663)	tr|A7A050|A7A050_YEAS7	A7A050	A7A050_YEAS7	SRL3	Suppressor of rad53 lethality			0	0	0	0	0	1	1	0	0	0	0	0	0	66895.2	87039.2	0	0	0	0	0	0	66895.2	87039.2	0	unmatched	unmatched	unmatched	unmatched	unmatched	MS/MS	MS/MS	unmatched	2	2
TSISEAQDSPTSAPSPDGNEDPTYQYNVQFHFPGPITPTTPR	TSISEAQDS[79.9663]PTSAPSPDGNEDPTYQYNVQFHFPGPITPTTPR	K	S	48	89	42	3,4	9S(79.9663)	sp|P36167|SRL3_YEAST	P36167	SRL3_YEAST	SRL3	Protein SRL3	AWRI1631_113120, CENPK1137D_1104, EC1118_1K5_3587g, K7_SRL3, SCRG_04106	tr|A0A8H4C0H2|A0A8H4C0H2_YEASX, tr|B3LRG5|B3LRG5_YEAS1, tr|B5VMN3|B5VMN3_YEAS6, tr|C7GXB9|C7GXB9_YEAS2, tr|C8ZCQ2|C8ZCQ2_YEAS8, tr|G2WIB8|G2WIB8_YEASK, tr|N1NZK7|N1NZK7_YEASC	0	0	1	0	1	0	0	0	0	0	22336.5	0	48920.7	47977.7	0	0	0	0	22336.5	0	0	47977.7	0	0	unmatched	unmatched	MS/MS	unmatched	MS/MS	MBR	unmatched	unmatched	3	2
TSISEAQDSPTSAPSPDGNEDPTYQYNVQFHFPGPITPTTPR	TSISEAQDS[79.9663]PTSAPSPDGNEDPTYQYNVQFHFPGPIT[79.9663]PTTPR	K	S	48	89	42	3,4	37T(79.9663),9S(79.9663)	sp|P36167|SRL3_YEAST	P36167	SRL3_YEAST	SRL3	Protein SRL3	AWRI1631_113120, CENPK1137D_1104, EC1118_1K5_3587g, K7_SRL3, SCRG_04106	tr|A0A8H4C0H2|A0A8H4C0H2_YEASX, tr|B3LRG5|B3LRG5_YEAS1, tr|B5VMN3|B5VMN3_YEAS6, tr|C7GXB9|C7GXB9_YEAS2, tr|C8ZCQ2|C8ZCQ2_YEAS8, tr|G2WIB8|G2WIB8_YEASK, tr|N1NZK7|N1NZK7_YEASC	0	0	0	0	1	0	2	0	0	0	0	0	69525.8	0	1.24064e+06	0	0	0	0	0	0	0	0	0	unmatched	unmatched	unmatched	unmatched	MS/MS	unmatched	MS/MS	unmatched	2	2
TSISEAQDSPTSAPSPDGNEDPTYQYNVQFHFPGPITPTTPR	TSISEAQDS[79.9663]PTSAPSPDGNEDPTYQY[79.9663]NVQFHFPGPITPTTPR	K	S	48	89	42	3	26Y(79.9663),9S(79.9663)	sp|P36167|SRL3_YEAST	P36167	SRL3_YEAST	SRL3	Protein SRL3	AWRI1631_113120, CENPK1137D_1104, EC1118_1K5_3587g, K7_SRL3, SCRG_04106	tr|A0A8H4C0H2|A0A8H4C0H2_YEASX, tr|B3LRG5|B3LRG5_YEAS1, tr|B5VMN3|B5VMN3_YEAS6, tr|C7GXB9|C7GXB9_YEAS2, tr|C8ZCQ2|C8ZCQ2_YEAS8, tr|G2WIB8|G2WIB8_YEASK, tr|N1NZK7|N1NZK7_YEASC	0	0	0	0	0	1	0	0	0	0	0	0	0	0	0	0	0	0	0	0	0	0	0	0	unmatched	unmatched	unmatched	unmatched	unmatched	MS/MS	unmatched	unmatched	1	1
TSISEAQDSPTSAPSPDGNEDPTYQYNVQFHFPGPITPTTPR	TSISEAQDS[79.9663]PTSAPSPDGNEDPTY[79.9663]QYNVQFHFPGPITPTTPR	K	S	48	89	42	3	24Y(79.9663),9S(79.9663)	sp|P36167|SRL3_YEAST	P36167	SRL3_YEAST	SRL3	Protein SRL3	AWRI1631_113120, CENPK1137D_1104, EC1118_1K5_3587g, K7_SRL3, SCRG_04106	tr|A0A8H4C0H2|A0A8H4C0H2_YEASX, tr|B3LRG5|B3LRG5_YEAS1, tr|B5VMN3|B5VMN3_YEAS6, tr|C7GXB9|C7GXB9_YEAS2, tr|C8ZCQ2|C8ZCQ2_YEAS8, tr|G2WIB8|G2WIB8_YEASK, tr|N1NZK7|N1NZK7_YEASC	0	0	0	0	0	1	0	0	0	0	0	0	0	433825	0	0	0	0	0	0	0	0	0	0	unmatched	unmatched	unmatched	unmatched	unmatched	MS/MS	unmatched	unmatched	1	1
TSISEAQDSPTSAPSPDGNEDPTYQYNVQFHFPGPITPTTPR	TSISEAQDS[79.9663]PTSAPSPDGNEDPT[79.9663]YQYNVQFHFPGPITPTTPR	K	S	48	89	42	3,4	23T(79.9663),9S(79.9663)	sp|P36167|SRL3_YEAST	P36167	SRL3_YEAST	SRL3	Protein SRL3	AWRI1631_113120, CENPK1137D_1104, EC1118_1K5_3587g, K7_SRL3, SCRG_04106	tr|A0A8H4C0H2|A0A8H4C0H2_YEASX, tr|B3LRG5|B3LRG5_YEAS1, tr|B5VMN3|B5VMN3_YEAS6, tr|C7GXB9|C7GXB9_YEAS2, tr|C8ZCQ2|C8ZCQ2_YEAS8, tr|G2WIB8|G2WIB8_YEASK, tr|N1NZK7|N1NZK7_YEASC	0	0	0	0	1	0	1	0	59302.5	0	0	0	1.71075e+06	0	328484	215422	40166.1	0	0	0	1.1095e+06	0	222485	3.29522e+06	MBR	unmatched	unmatched	unmatched	MS/MS	unmatched	MS/MS	MBR	4	2
TSISEAQDSPTSAPSPDGNEDPTYQYNVQFHFPGPITPTTPR	TSISEAQDS[79.9663]PTSAPSPDGNEDPT[79.9663]YQYNVQFHFPGPIT[79.9663]PTTPR	K	S	48	89	42	3	23T(79.9663),37T(79.9663),9S(79.9663)	sp|P36167|SRL3_YEAST	P36167	SRL3_YEAST	SRL3	Protein SRL3	AWRI1631_113120, CENPK1137D_1104, EC1118_1K5_3587g, K7_SRL3, SCRG_04106	tr|A0A8H4C0H2|A0A8H4C0H2_YEASX, tr|B3LRG5|B3LRG5_YEAS1, tr|B5VMN3|B5VMN3_YEAS6, tr|C7GXB9|C7GXB9_YEAS2, tr|C8ZCQ2|C8ZCQ2_YEAS8, tr|G2WIB8|G2WIB8_YEASK, tr|N1NZK7|N1NZK7_YEASC	0	0	0	0	0	1	0	0	0	0	0	0	0	38406.2	58990.7	0	0	0	0	0	0	38406.2	58990.7	0	unmatched	unmatched	unmatched	unmatched	unmatched	MS/MS	MBR	unmatched	2	1
TSISEAQDSPTSAPSPDGNEDPTYQYNVQFHFPGPITPTTPR	TSISEAQDS[79.9663]PTSAPS[79.9663]PDGNEDPTYQYNVQFHFPGPITPTTPR	K	S	48	89	42	3,4	15S(79.9663),9S(79.9663)	sp|P36167|SRL3_YEAST	P36167	SRL3_YEAST	SRL3	Protein SRL3	AWRI1631_113120, CENPK1137D_1104, EC1118_1K5_3587g, K7_SRL3, SCRG_04106	tr|A0A8H4C0H2|A0A8H4C0H2_YEASX, tr|B3LRG5|B3LRG5_YEAS1, tr|B5VMN3|B5VMN3_YEAS6, tr|C7GXB9|C7GXB9_YEAS2, tr|C8ZCQ2|C8ZCQ2_YEAS8, tr|G2WIB8|G2WIB8_YEASK, tr|N1NZK7|N1NZK7_YEASC	0	2	0	0	5	6	3	0	0	172979	0	0	4955647	1.4975e+06	1.89786e+06	0	0	112302	0	0	3.09473e+06	995999	1.21664e+06	0	unmatched	MS/MS	unmatched	unmatched	MS/MS	MS/MS	MS/MS	unmatched	4	4
TSISEAQDSPTSAPSPDGNEDPTYQYNVQFHFPGPITPTTPR	TSISEAQDS[79.9663]PTSAPS[79.9663]PDGNEDPTYQYNVQFHFPGPITPTT[79.9663]PR	K	S	48	89	42	4	15S(79.9663),40T(79.9663),9S(79.9663)	sp|P36167|SRL3_YEAST	P36167	SRL3_YEAST	SRL3	Protein SRL3	AWRI1631_113120, CENPK1137D_1104, EC1118_1K5_3587g, K7_SRL3, SCRG_04106	tr|A0A8H4C0H2|A0A8H4C0H2_YEASX, tr|B3LRG5|B3LRG5_YEAS1, tr|B5VMN3|B5VMN3_YEAS6, tr|C7GXB9|C7GXB9_YEAS2, tr|C8ZCQ2|C8ZCQ2_YEAS8, tr|G2WIB8|G2WIB8_YEASK, tr|N1NZK7|N1NZK7_YEASC	0	0	0	0	0	1	0	0	0	0	0	0	0	33585.2	47645.2	0	0	0	0	0	0	33585.2	47645.2	0	unmatched	unmatched	unmatched	unmatched	unmatched	MS/MS	MBR	unmatched	2	1
TSISEAQDSPTSAPSPDGNEDPTYQYNVQFHFPGPITPTTPR	TSISEAQDS[79.9663]PTSAPS[79.9663]PDGNEDPTYQYNVQFHFPGPITPT[79.9663]TPR	K	S	48	89	42	3	15S(79.9663),39T(79.9663),9S(79.9663)	sp|P36167|SRL3_YEAST	P36167	SRL3_YEAST	SRL3	Protein SRL3	AWRI1631_113120, CENPK1137D_1104, EC1118_1K5_3587g, K7_SRL3, SCRG_04106	tr|A0A8H4C0H2|A0A8H4C0H2_YEASX, tr|B3LRG5|B3LRG5_YEAS1, tr|B5VMN3|B5VMN3_YEAS6, tr|C7GXB9|C7GXB9_YEAS2, tr|C8ZCQ2|C8ZCQ2_YEAS8, tr|G2WIB8|G2WIB8_YEASK, tr|N1NZK7|N1NZK7_YEASC	0	0	0	0	0	1	0	0	0	0	0	0	0	42637.8	0	0	0	0	0	0	0	0	0	0	unmatched	unmatched	unmatched	unmatched	unmatched	MS/MS	unmatched	unmatched	1	1
TSISEAQDSPTSAPSPDGNEDPTYQYNVQFHFPGPITPTTPR	TSISEAQDS[79.9663]PTSAPS[79.9663]PDGNEDPTYQYNVQFHFPGPIT[79.9663]PTTPR	K	S	48	89	42	4	15S(79.9663),37T(79.9663),9S(79.9663)	sp|P36167|SRL3_YEAST	P36167	SRL3_YEAST	SRL3	Protein SRL3	AWRI1631_113120, CENPK1137D_1104, EC1118_1K5_3587g, K7_SRL3, SCRG_04106	tr|A0A8H4C0H2|A0A8H4C0H2_YEASX, tr|B3LRG5|B3LRG5_YEAS1, tr|B5VMN3|B5VMN3_YEAS6, tr|C7GXB9|C7GXB9_YEAS2, tr|C8ZCQ2|C8ZCQ2_YEAS8, tr|G2WIB8|G2WIB8_YEASK, tr|N1NZK7|N1NZK7_YEASC	0	0	0	0	2	0	1	0	0	0	0	0	55230.8	0	49495.3	0	0	0	0	0	55230.8	0	49495.3	0	unmatched	unmatched	unmatched	unmatched	MS/MS	unmatched	MS/MS	unmatched	2	2
TSISEAQDSPTSAPSPDGNEDPTYQYNVQFHFPGPITPTTPR	TSISEAQDS[79.9663]PTSAPS[79.9663]PDGNEDPT[79.9663]YQYNVQFHFPGPITPTTPR	K	S	48	89	42	3	15S(79.9663),23T(79.9663),9S(79.9663)	sp|P36167|SRL3_YEAST	P36167	SRL3_YEAST	SRL3	Protein SRL3	AWRI1631_113120, CENPK1137D_1104, EC1118_1K5_3587g, K7_SRL3, SCRG_04106	tr|A0A8H4C0H2|A0A8H4C0H2_YEASX, tr|B3LRG5|B3LRG5_YEAS1, tr|B5VMN3|B5VMN3_YEAS6, tr|C7GXB9|C7GXB9_YEAS2, tr|C8ZCQ2|C8ZCQ2_YEAS8, tr|G2WIB8|G2WIB8_YEASK, tr|N1NZK7|N1NZK7_YEASC	0	0	0	0	0	0	1	0	0	13569.8	0	0	0	43024.7	47095.3	0	0	13569.8	0	0	0	43024.7	47095.3	0	unmatched	MBR	unmatched	unmatched	unmatched	MBR	MS/MS	unmatched	3	1
TSISEAQDSPTSAPSPDGNEDPTYQYNVQFHFPGPITPTTPR	TSISEAQDS[79.9663]PT[79.9663]SAPSPDGNEDPTYQYNVQFHFPGPITPTTPR	K	S	48	89	42	3	11T(79.9663),9S(79.9663)	sp|P36167|SRL3_YEAST	P36167	SRL3_YEAST	SRL3	Protein SRL3	AWRI1631_113120, CENPK1137D_1104, EC1118_1K5_3587g, K7_SRL3, SCRG_04106	tr|A0A8H4C0H2|A0A8H4C0H2_YEASX, tr|B3LRG5|B3LRG5_YEAS1, tr|B5VMN3|B5VMN3_YEAS6, tr|C7GXB9|C7GXB9_YEAS2, tr|C8ZCQ2|C8ZCQ2_YEAS8, tr|G2WIB8|G2WIB8_YEASK, tr|N1NZK7|N1NZK7_YEASC	0	0	0	0	2	1	0	0	0	0	0	0	32045.8	20867.2	0	0	0	0	0	0	32045.8	20867.2	0	0	unmatched	unmatched	unmatched	unmatched	MS/MS	MS/MS	unmatched	unmatched	2	2
TSISEAQDSPTSAPSPDGNEDPTYQYNVQFHFPGPITPTTPR	TSISEAQDS[79.9663]PT[79.9663]SAPSPDGNEDPTYQYNVQFHFPGPITPT[79.9663]TPR	K	S	48	89	42	3	11T(79.9663),39T(79.9663),9S(79.9663)	sp|P36167|SRL3_YEAST	P36167	SRL3_YEAST	SRL3	Protein SRL3	AWRI1631_113120, CENPK1137D_1104, EC1118_1K5_3587g, K7_SRL3, SCRG_04106	tr|A0A8H4C0H2|A0A8H4C0H2_YEASX, tr|B3LRG5|B3LRG5_YEAS1, tr|B5VMN3|B5VMN3_YEAS6, tr|C7GXB9|C7GXB9_YEAS2, tr|C8ZCQ2|C8ZCQ2_YEAS8, tr|G2WIB8|G2WIB8_YEASK, tr|N1NZK7|N1NZK7_YEASC	0	0	0	0	1	0	0	0	0	0	0	0	128525	0	0	0	0	0	0	0	0	0	0	0	unmatched	unmatched	unmatched	unmatched	MS/MS	unmatched	unmatched	unmatched	1	1
TSISEAQDSPTSAPSPGGNEDPTYQYNVQFHFPGPITPTTPR	TSISEAQDS[79.9663]PT[79.9663]SAPSPGGNEDPTYQYNVQFHFPGPITPTTPR	K	S	48	89	42	3	11T(79.9663),9S(79.9663)	tr|A7A050|A7A050_YEAS7	A7A050	A7A050_YEAS7	SRL3	Suppressor of rad53 lethality			0	0	0	0	0	1	0	0	0	0	0	0	0	19912.2	0	0	0	0	0	0	0	0	0	0	unmatched	unmatched	unmatched	unmatched	unmatched	MS/MS	unmatched	unmatched	1	1
TSISEAQDSPTSAPSPDGNEDPTYQYNVQFHFPGPITPTTPR	TSISEAQDS[79.9663]PT[79.9663]SAPS[79.9663]PDGNEDPTYQYNVQFHFPGPITPTTPR	K	S	48	89	42	4	11T(79.9663),15S(79.9663),9S(79.9663)	sp|P36167|SRL3_YEAST	P36167	SRL3_YEAST	SRL3	Protein SRL3	AWRI1631_113120, CENPK1137D_1104, EC1118_1K5_3587g, K7_SRL3, SCRG_04106	tr|A0A8H4C0H2|A0A8H4C0H2_YEASX, tr|B3LRG5|B3LRG5_YEAS1, tr|B5VMN3|B5VMN3_YEAS6, tr|C7GXB9|C7GXB9_YEAS2, tr|C8ZCQ2|C8ZCQ2_YEAS8, tr|G2WIB8|G2WIB8_YEASK, tr|N1NZK7|N1NZK7_YEASC	0	0	0	0	1	0	0	0	0	0	0	0	20909.2	0	0	0	0	0	0	0	0	0	0	0	unmatched	unmatched	unmatched	unmatched	MS/MS	unmatched	unmatched	unmatched	1	1
TSISEAQDSPTSAPSPDGNEDPTYQYNVQFHFPGPITPTTPR	TSISEAQDS[79.9663]PT[79.9663]S[79.9663]APSPDGNEDPTYQYNVQFHFPGPITPTTPR	K	S	48	89	42	3	11T(79.9663),12S(79.9663),9S(79.9663)	sp|P36167|SRL3_YEAST	P36167	SRL3_YEAST	SRL3	Protein SRL3	AWRI1631_113120, CENPK1137D_1104, EC1118_1K5_3587g, K7_SRL3, SCRG_04106	tr|A0A8H4C0H2|A0A8H4C0H2_YEASX, tr|B3LRG5|B3LRG5_YEAS1, tr|B5VMN3|B5VMN3_YEAS6, tr|C7GXB9|C7GXB9_YEAS2, tr|C8ZCQ2|C8ZCQ2_YEAS8, tr|G2WIB8|G2WIB8_YEASK, tr|N1NZK7|N1NZK7_YEASC	0	0	0	0	1	0	0	0	0	0	0	0	6195.93	0	0	0	0	0	0	0	0	0	0	0	unmatched	unmatched	unmatched	unmatched	MS/MS	unmatched	unmatched	unmatched	1	1
TPNWETVNETPK	T[79.9663]PNWETVNETPK	K	S	5	16	12	2	1T(79.9663)	sp|P36167|SRL3_YEAST	P36167	SRL3_YEAST	SRL3	Protein SRL3	AWRI1631_113120, CENPK1137D_1104, EC1118_1K5_3587g, K7_SRL3, SCRG_04106	tr|A0A8H4C0H2|A0A8H4C0H2_YEASX, tr|A7A050|A7A050_YEAS7, tr|B3LRG5|B3LRG5_YEAS1, tr|B5VMN3|B5VMN3_YEAS6, tr|C7GXB9|C7GXB9_YEAS2, tr|C8ZCQ2|C8ZCQ2_YEAS8, tr|G2WIB8|G2WIB8_YEASK, tr|N1NZK7|N1NZK7_YEASC	0	0	0	0	3	0	0	0	0	0	0	0	75589.4	0	0	0	0	0	0	0	0	0	0	0	unmatched	unmatched	unmatched	unmatched	MS/MS	unmatched	unmatched	unmatched	1	1
TPNWETVNETPK	T[79.9663]PNWETVNET[79.9663]PK	K	S	5	16	12	2	10T(79.9663),1T(79.9663)	sp|P36167|SRL3_YEAST	P36167	SRL3_YEAST	SRL3	Protein SRL3	AWRI1631_113120, CENPK1137D_1104, EC1118_1K5_3587g, K7_SRL3, SCRG_04106	tr|A0A8H4C0H2|A0A8H4C0H2_YEASX, tr|A7A050|A7A050_YEAS7, tr|B3LRG5|B3LRG5_YEAS1, tr|B5VMN3|B5VMN3_YEAS6, tr|C7GXB9|C7GXB9_YEAS2, tr|C8ZCQ2|C8ZCQ2_YEAS8, tr|G2WIB8|G2WIB8_YEASK, tr|N1NZK7|N1NZK7_YEASC	0	0	0	0	8	0	0	0	0	0	0	0	75537.1	0	0	0	0	0	0	0	0	0	0	0	unmatched	unmatched	unmatched	unmatched	MS/MS	unmatched	unmatched	unmatched	1	1
TQSTQENSLQEVVAIDTLLK	T[79.9663]QSTQENSLQEVVAIDTLLK	R	M	222	241	20	2,3	1T(79.9663)	sp|P36167|SRL3_YEAST	P36167	SRL3_YEAST	SRL3	Protein SRL3	AWRI1631_113120, CENPK1137D_1104, EC1118_1K5_3587g, K7_SRL3, SCRG_04106	tr|A0A8H4C0H2|A0A8H4C0H2_YEASX, tr|A7A050|A7A050_YEAS7, tr|B3LRG5|B3LRG5_YEAS1, tr|B5VMN3|B5VMN3_YEAS6, tr|C8ZCQ2|C8ZCQ2_YEAS8, tr|G2WIB8|G2WIB8_YEASK, tr|N1NZK7|N1NZK7_YEASC	3	7	5	4	16	11	10	3	2130032	2.43634e+06	996663	766680	7990764	2.0421e+06	2283113	163422	2130032	2.19589e+06	982158	826926	5265928	1.84353e+06	2.07217e+06	163422	MS/MS	MS/MS	MS/MS	MS/MS	MS/MS	MS/MS	MS/MS	MS/MS	8	8
TSISEAQDSPTSAPSPDGNEDPTYQYNVQFHFPGPITPTTPR	T[79.9663]S[79.9663]ISEAQDSPTSAPSPDGNEDPTYQYNVQFHFPGPITPTTPR	K	S	48	89	42	3	1T(79.9663),2S(79.9663)	sp|P36167|SRL3_YEAST	P36167	SRL3_YEAST	SRL3	Protein SRL3	AWRI1631_113120, CENPK1137D_1104, EC1118_1K5_3587g, K7_SRL3, SCRG_04106	tr|A0A8H4C0H2|A0A8H4C0H2_YEASX, tr|B3LRG5|B3LRG5_YEAS1, tr|B5VMN3|B5VMN3_YEAS6, tr|C7GXB9|C7GXB9_YEAS2, tr|C8ZCQ2|C8ZCQ2_YEAS8, tr|G2WIB8|G2WIB8_YEASK, tr|N1NZK7|N1NZK7_YEASC	0	0	0	0	1	0	0	0	0	0	0	0	0	0	0	0	0	0	0	0	0	0	0	0	unmatched	unmatched	unmatched	unmatched	MS/MS	unmatched	unmatched	unmatched	1	1
TSISEAQDSPTSAPSPGGNEDPTYQYNVQFHFPGPITPTTPR	T[79.9663]S[79.9663]IS[79.9663]EAQDSPTSAPSPGGNEDPTYQYNVQFHFPGPITPTTPR	K	S	48	89	42	3	1T(79.9663),2S(79.9663),4S(79.9663)	tr|A7A050|A7A050_YEAS7	A7A050	A7A050_YEAS7	SRL3	Suppressor of rad53 lethality			0	0	0	0	0	1	1	0	0	0	0	0	0	30894.7	43348.8	0	0	0	0	0	0	30894.7	43348.8	0	unmatched	unmatched	unmatched	unmatched	unmatched	MS/MS	MS/MS	unmatched	2	2
VDNVNVSPLRWSSHR	VDNVNVSPLRWS[79.9663]SHR	R	R	206	220	15	3	12S(79.9663)	sp|P36167|SRL3_YEAST	P36167	SRL3_YEAST	SRL3	Protein SRL3	AWRI1631_113120, EC1118_1K5_3587g, K7_SRL3, SCRG_04106	tr|A0A8H4C0H2|A0A8H4C0H2_YEASX, tr|A7A050|A7A050_YEAS7, tr|B3LRG5|B3LRG5_YEAS1, tr|B5VMN3|B5VMN3_YEAS6, tr|C7GXB9|C7GXB9_YEAS2, tr|C8ZCQ2|C8ZCQ2_YEAS8, tr|G2WIB8|G2WIB8_YEASK	0	0	0	0	0	1	1	0	0	5772.89	0	0	0	45091.7	48173.8	0	0	5772.89	0	0	0	45091.7	48173.8	0	unmatched	MBR	unmatched	unmatched	unmatched	MS/MS	MS/MS	unmatched	3	2
VDNVNVSPLR	VDNVNVS[79.9663]PLR	R	W	206	215	10	1,2	7S(79.9663)	sp|P36167|SRL3_YEAST	P36167	SRL3_YEAST	SRL3	Protein SRL3	AWRI1631_113120, EC1118_1K5_3587g, K7_SRL3, SCRG_04106	tr|A0A8H4C0H2|A0A8H4C0H2_YEASX, tr|A7A050|A7A050_YEAS7, tr|B3LRG5|B3LRG5_YEAS1, tr|B5VMN3|B5VMN3_YEAS6, tr|C7GXB9|C7GXB9_YEAS2, tr|C8ZCQ2|C8ZCQ2_YEAS8, tr|G2WIB8|G2WIB8_YEASK	2	1	7	0	52	4	4	2	833935	1.02111e+06	2.39521e+06	0	19715040	368628	339552	539656	833935	1.02111e+06	2.39521e+06	0	19699394	368628	339552	539656	MS/MS	MS/MS	MS/MS	unmatched	MS/MS	MS/MS	MS/MS	MS/MS	7	7
VDNVNVSPLRWSSHR	VDNVNVS[79.9663]PLRWSSHR	R	R	206	220	15	2,3	7S(79.9663)	sp|P36167|SRL3_YEAST	P36167	SRL3_YEAST	SRL3	Protein SRL3	AWRI1631_113120, EC1118_1K5_3587g, K7_SRL3, SCRG_04106	tr|A0A8H4C0H2|A0A8H4C0H2_YEASX, tr|A7A050|A7A050_YEAS7, tr|B3LRG5|B3LRG5_YEAS1, tr|B5VMN3|B5VMN3_YEAS6, tr|C7GXB9|C7GXB9_YEAS2, tr|C8ZCQ2|C8ZCQ2_YEAS8, tr|G2WIB8|G2WIB8_YEASK	0	0	0	0	0	1	0	2	0	0	0	0	0	38788	0	216357	0	0	0	0	0	38788	0	160164	unmatched	unmatched	unmatched	unmatched	unmatched	MS/MS	unmatched	MS/MS	2	2
VDNVNVSPLRWSSHRR	VDNVNVS[79.9663]PLRWSSHRR	R	T	206	221	16	3	7S(79.9663)	sp|P36167|SRL3_YEAST	P36167	SRL3_YEAST	SRL3	Protein SRL3	AWRI1631_113120, EC1118_1K5_3587g, K7_SRL3, SCRG_04106	tr|A0A8H4C0H2|A0A8H4C0H2_YEASX, tr|A7A050|A7A050_YEAS7, tr|B3LRG5|B3LRG5_YEAS1, tr|B5VMN3|B5VMN3_YEAS6, tr|C7GXB9|C7GXB9_YEAS2, tr|C8ZCQ2|C8ZCQ2_YEAS8, tr|G2WIB8|G2WIB8_YEASK	0	0	0	0	0	0	0	4	0	0	0	0	0	0	0	214498	0	0	0	0	0	0	0	0	unmatched	unmatched	unmatched	unmatched	unmatched	unmatched	unmatched	MS/MS	1	1
VLTINELISPNLDTESNSLLATPAR	VLTINELISPNLDTESNSLLAT[79.9663]PAR	R	K	19	43	25	2,3	22T(79.9663)	sp|P36167|SRL3_YEAST	P36167	SRL3_YEAST	SRL3	Protein SRL3	CENPK1137D_1104, K7_SRL3	tr|A0A8H4C0H2|A0A8H4C0H2_YEASX, tr|G2WIB8|G2WIB8_YEASK, tr|N1NZK7|N1NZK7_YEASC	1	0	3	6	13	0	0	3	24020.4	0	31132.2	162722	404567	23097.2	0	281880	32636.5	0	19037.1	108406	274560	32211	0	138416	MS/MS	unmatched	MS/MS	MS/MS	MS/MS	MBR	unmatched	MS/MS	6	5
VLTINELISPNLDTESNSLLATPARK	VLTINELISPNLDTESNSLLAT[79.9663]PARK	R	Y	19	44	26	2,3	22T(79.9663)	sp|P36167|SRL3_YEAST	P36167	SRL3_YEAST	SRL3	Protein SRL3	CENPK1137D_1104, K7_SRL3	tr|A0A8H4C0H2|A0A8H4C0H2_YEASX, tr|G2WIB8|G2WIB8_YEASK, tr|N1NZK7|N1NZK7_YEASC	1	3	0	6	3	0	1	8	34893.6	31886.5	0	166499	1.87543e+06	107185	0	2.37163e+06	34893.6	31886.5	0	166499	1.87543e+06	107185	0	2.26673e+06	MS/MS	MS/MS	unmatched	MS/MS	MS/MS	MBR	MS/MS	MS/MS	7	6
VLTINELISPNLDTESNSLLATPARKYFK	VLTINELISPNLDTESNSLLAT[79.9663]PARKYFK	R	T	19	47	29	3,4	22T(79.9663)	sp|P36167|SRL3_YEAST	P36167	SRL3_YEAST	SRL3	Protein SRL3	CENPK1137D_1104, K7_SRL3	tr|A0A8H4C0H2|A0A8H4C0H2_YEASX, tr|G2WIB8|G2WIB8_YEASK, tr|N1NZK7|N1NZK7_YEASC	0	0	0	0	5	0	0	6	0	0	0	0	219901	0	0	575504	0	0	0	0	115553	0	0	302751	unmatched	unmatched	unmatched	unmatched	MS/MS	unmatched	unmatched	MS/MS	2	2
VLTINELISPNLDTESNSLLATPAR	VLTINELISPNLDTESNS[79.9663]LLATPAR	R	K	19	43	25	2,3	18S(79.9663)	sp|P36167|SRL3_YEAST	P36167	SRL3_YEAST	SRL3	Protein SRL3	CENPK1137D_1104, K7_SRL3	tr|A0A8H4C0H2|A0A8H4C0H2_YEASX, tr|G2WIB8|G2WIB8_YEASK, tr|N1NZK7|N1NZK7_YEASC	0	1	0	4	8	5	5	5	0	22842.4	0	136925	229008	191490	169771	241412	0	19266.7	0	95413.1	172357	100259	94994.1	670499	unmatched	MS/MS	unmatched	MS/MS	MS/MS	MS/MS	MS/MS	MS/MS	6	6
VLTINELISPNLDTESNSLLATPARK	VLTINELISPNLDTESNS[79.9663]LLATPARK	R	Y	19	44	26	2,3	18S(79.9663)	sp|P36167|SRL3_YEAST	P36167	SRL3_YEAST	SRL3	Protein SRL3	CENPK1137D_1104, K7_SRL3	tr|A0A8H4C0H2|A0A8H4C0H2_YEASX, tr|G2WIB8|G2WIB8_YEASK, tr|N1NZK7|N1NZK7_YEASC	0	0	0	1	3	3	1	6	0	0	0	31370.3	1.59199e+06	103705	110389	2.16144e+06	0	0	0	31370.3	1.59199e+06	81847.9	87099.6	2.16144e+06	unmatched	unmatched	unmatched	MS/MS	MS/MS	MS/MS	MS/MS	MS/MS	5	5
VLTINELISPNLDTESNSLLATPARKYFK	VLTINELISPNLDTESNS[79.9663]LLATPARKYFK	R	T	19	47	29	3,4	18S(79.9663)	sp|P36167|SRL3_YEAST	P36167	SRL3_YEAST	SRL3	Protein SRL3	CENPK1137D_1104, K7_SRL3	tr|A0A8H4C0H2|A0A8H4C0H2_YEASX, tr|G2WIB8|G2WIB8_YEASK, tr|N1NZK7|N1NZK7_YEASC	0	0	0	1	1	0	0	0	0	0	0	12569.4	56673.4	0	0	0	0	0	0	0	0	0	0	0	unmatched	unmatched	unmatched	MS/MS	MS/MS	unmatched	unmatched	unmatched	2	2
VLTINELISPNLDTESNSLLATPARK	VLTINELISPNLDTESNS[79.9663]LLAT[79.9663]PARK	R	Y	19	44	26	3	18S(79.9663),22T(79.9663)	sp|P36167|SRL3_YEAST	P36167	SRL3_YEAST	SRL3	Protein SRL3	CENPK1137D_1104, K7_SRL3	tr|A0A8H4C0H2|A0A8H4C0H2_YEASX, tr|G2WIB8|G2WIB8_YEASK, tr|N1NZK7|N1NZK7_YEASC	0	0	0	0	1	0	0	0	0	0	0	0	92817.6	0	0	0	0	0	0	0	0	0	0	0	unmatched	unmatched	unmatched	unmatched	MS/MS	unmatched	unmatched	unmatched	1	1
VLTINELISPNLDTESNSLLATPARKYFK	VLTINELISPNLDTESNS[79.9663]LLAT[79.9663]PARKYFK	R	T	19	47	29	4	18S(79.9663),22T(79.9663)	sp|P36167|SRL3_YEAST	P36167	SRL3_YEAST	SRL3	Protein SRL3	CENPK1137D_1104, K7_SRL3	tr|A0A8H4C0H2|A0A8H4C0H2_YEASX, tr|G2WIB8|G2WIB8_YEASK, tr|N1NZK7|N1NZK7_YEASC	0	0	0	0	0	0	0	1	0	0	0	0	0	0	0	35433.8	0	0	0	0	0	0	0	0	unmatched	unmatched	unmatched	unmatched	unmatched	unmatched	unmatched	MS/MS	1	1
VLTINELISPNLDTESNSLLATPAR	VLTINELISPNLDTES[79.9663]NSLLATPAR	R	K	19	43	25	2,3	16S(79.9663)	sp|P36167|SRL3_YEAST	P36167	SRL3_YEAST	SRL3	Protein SRL3	CENPK1137D_1104, K7_SRL3	tr|A0A8H4C0H2|A0A8H4C0H2_YEASX, tr|G2WIB8|G2WIB8_YEASK, tr|N1NZK7|N1NZK7_YEASC	0	0	0	3	2	1	2	0	0	0	0	46764.4	215083	0	216150	0	0	0	0	90212.8	147593	0	73469.7	0	unmatched	unmatched	unmatched	MS/MS	MS/MS	MS/MS	MS/MS	unmatched	4	4
VLTINELISPNLDTESNSLLATPARK	VLTINELISPNLDTES[79.9663]NSLLATPARK	R	Y	19	44	26	3,4	16S(79.9663)	sp|P36167|SRL3_YEAST	P36167	SRL3_YEAST	SRL3	Protein SRL3	CENPK1137D_1104, K7_SRL3	tr|A0A8H4C0H2|A0A8H4C0H2_YEASX, tr|G2WIB8|G2WIB8_YEASK, tr|N1NZK7|N1NZK7_YEASC	0	0	0	0	3	0	1	1	38962	31762.7	0	0	111273	0	90633.6	83253.4	38962	31762.7	0	0	111273	0	90633.6	0	MBR	MBR	unmatched	unmatched	MS/MS	unmatched	MS/MS	MS/MS	5	3
VLTINELISPNLDTESNSLLATPAR	VLTINELISPNLDTES[79.9663]NSLLAT[79.9663]PAR	R	K	19	43	25	2,3	16S(79.9663),22T(79.9663)	sp|P36167|SRL3_YEAST	P36167	SRL3_YEAST	SRL3	Protein SRL3	CENPK1137D_1104, K7_SRL3	tr|A0A8H4C0H2|A0A8H4C0H2_YEASX, tr|G2WIB8|G2WIB8_YEASK, tr|N1NZK7|N1NZK7_YEASC	0	0	0	0	3	0	0	0	0	0	0	0	70541.4	0	0	0	0	0	0	0	0	0	0	0	unmatched	unmatched	unmatched	unmatched	MS/MS	unmatched	unmatched	unmatched	1	1
VLTINELISPNLDTESNSLLATPARK	VLTINELISPNLDTES[79.9663]NSLLAT[79.9663]PARK	R	Y	19	44	26	3	16S(79.9663),22T(79.9663)	sp|P36167|SRL3_YEAST	P36167	SRL3_YEAST	SRL3	Protein SRL3	CENPK1137D_1104, K7_SRL3	tr|A0A8H4C0H2|A0A8H4C0H2_YEASX, tr|G2WIB8|G2WIB8_YEASK, tr|N1NZK7|N1NZK7_YEASC	0	0	0	0	1	0	0	0	0	0	0	0	108891	0	0	0	0	0	0	0	0	0	0	0	unmatched	unmatched	unmatched	unmatched	MS/MS	unmatched	unmatched	unmatched	1	1
VLTINELISPNLDTESNSLLATPAR	VLTINELISPNLDT[79.9663]ESNSLLATPAR	R	K	19	43	25	2	14T(79.9663)	sp|P36167|SRL3_YEAST	P36167	SRL3_YEAST	SRL3	Protein SRL3	CENPK1137D_1104, K7_SRL3	tr|A0A8H4C0H2|A0A8H4C0H2_YEASX, tr|G2WIB8|G2WIB8_YEASK, tr|N1NZK7|N1NZK7_YEASC	0	0	0	0	1	2	3	0	0	0	0	0	0	186736	142183	0	0	0	0	0	0	186736	142183	0	unmatched	unmatched	unmatched	unmatched	MS/MS	MS/MS	MS/MS	unmatched	3	3
VLTINELISPNLDTESNSLLATPARK	VLTINELISPNLDT[79.9663]ESNSLLATPARK	R	Y	19	44	26	3	14T(79.9663)	sp|P36167|SRL3_YEAST	P36167	SRL3_YEAST	SRL3	Protein SRL3	CENPK1137D_1104, K7_SRL3	tr|A0A8H4C0H2|A0A8H4C0H2_YEASX, tr|G2WIB8|G2WIB8_YEASK, tr|N1NZK7|N1NZK7_YEASC	0	0	0	0	3	1	4	1	0	0	0	0	127854	54605.1	79610.9	1.15865e+06	0	0	0	0	127854	54605.1	79610.9	1.15865e+06	unmatched	unmatched	unmatched	unmatched	MS/MS	MS/MS	MS/MS	MS/MS	4	4
VLTINELISPNLDTESNSLLATPARKYFK	VLTINELISPNLDT[79.9663]ESNSLLATPARKYFK	R	T	19	47	29	3	14T(79.9663)	sp|P36167|SRL3_YEAST	P36167	SRL3_YEAST	SRL3	Protein SRL3	CENPK1137D_1104, K7_SRL3	tr|A0A8H4C0H2|A0A8H4C0H2_YEASX, tr|G2WIB8|G2WIB8_YEASK, tr|N1NZK7|N1NZK7_YEASC	0	0	0	0	1	0	0	2	0	0	0	0	120546	0	0	151092	0	0	0	0	120546	0	0	151092	unmatched	unmatched	unmatched	unmatched	MS/MS	unmatched	unmatched	MS/MS	2	2
VLTINELISPNLDTESNSLLATPAR	VLTINELISPNLDT[79.9663]ESNSLLAT[79.9663]PAR	R	K	19	43	25	2,3	14T(79.9663),22T(79.9663)	sp|P36167|SRL3_YEAST	P36167	SRL3_YEAST	SRL3	Protein SRL3	CENPK1137D_1104, K7_SRL3	tr|A0A8H4C0H2|A0A8H4C0H2_YEASX, tr|G2WIB8|G2WIB8_YEASK, tr|N1NZK7|N1NZK7_YEASC	0	0	0	0	5	0	0	0	0	0	0	0	166372	0	0	0	0	0	0	0	0	0	0	0	unmatched	unmatched	unmatched	unmatched	MS/MS	unmatched	unmatched	unmatched	1	1
VLTINELISPNLDTESNSLLATPARK	VLTINELISPNLDT[79.9663]ESNSLLAT[79.9663]PARK	R	Y	19	44	26	3	14T(79.9663),22T(79.9663)	sp|P36167|SRL3_YEAST	P36167	SRL3_YEAST	SRL3	Protein SRL3	CENPK1137D_1104, K7_SRL3	tr|A0A8H4C0H2|A0A8H4C0H2_YEASX, tr|G2WIB8|G2WIB8_YEASK, tr|N1NZK7|N1NZK7_YEASC	0	0	0	0	1	0	0	0	0	0	0	0	126788	0	0	0	0	0	0	0	0	0	0	0	unmatched	unmatched	unmatched	unmatched	MS/MS	unmatched	unmatched	unmatched	1	1
VLTINELISPNLDTESKSLLATPAR	VLTINELIS[79.9663]PNLDTESKSLLATPAR	R	K	19	43	25	3	9S(79.9663)	tr|A7A050|A7A050_YEAS7	A7A050	A7A050_YEAS7	SRL3	Suppressor of rad53 lethality	AWRI1631_113120, EC1118_1K5_3587g, SCRG_04106	tr|B3LRG5|B3LRG5_YEAS1, tr|B5VMN3|B5VMN3_YEAS6, tr|C7GXB9|C7GXB9_YEAS2, tr|C8ZCQ2|C8ZCQ2_YEAS8	0	0	0	0	1	2	1	0	0	0	0	0	0	0	0	0	0	0	0	0	0	0	0	0	unmatched	unmatched	unmatched	unmatched	MS/MS	MS/MS	MS/MS	unmatched	3	3
VLTINELISPNLDTESNSLLATPAR	VLTINELIS[79.9663]PNLDTESNSLLATPAR	R	K	19	43	25	2,3	9S(79.9663)	sp|P36167|SRL3_YEAST	P36167	SRL3_YEAST	SRL3	Protein SRL3	CENPK1137D_1104, K7_SRL3	tr|A0A8H4C0H2|A0A8H4C0H2_YEASX, tr|G2WIB8|G2WIB8_YEASK, tr|N1NZK7|N1NZK7_YEASC	1	1	0	0	0	6	6	0	23098.4	22240.2	0	0	240642	261385	349670	0	21770.4	20961.5	0	0	364247	151887	202962	0	MS/MS	MS/MS	unmatched	unmatched	MBR	MS/MS	MS/MS	unmatched	5	4
VLTINELISPNLDTESNSLLATPARK	VLTINELIS[79.9663]PNLDTESNSLLATPARK	R	Y	19	44	26	2,3	9S(79.9663)	sp|P36167|SRL3_YEAST	P36167	SRL3_YEAST	SRL3	Protein SRL3	CENPK1137D_1104, K7_SRL3	tr|A0A8H4C0H2|A0A8H4C0H2_YEASX, tr|G2WIB8|G2WIB8_YEASK, tr|N1NZK7|N1NZK7_YEASC	0	0	0	1	1	6	3	1	0	0	0	11125.4	237399	139361	131962	59585.8	0	0	0	11125.4	237399	121886	131962	59585.8	unmatched	unmatched	unmatched	MS/MS	MS/MS	MS/MS	MS/MS	MS/MS	5	5
VLTINELISPNLDTESNSLLATPARKYFK	VLTINELIS[79.9663]PNLDTESNSLLATPARKYFK	R	T	19	47	29	4	9S(79.9663)	sp|P36167|SRL3_YEAST	P36167	SRL3_YEAST	SRL3	Protein SRL3	CENPK1137D_1104, K7_SRL3	tr|A0A8H4C0H2|A0A8H4C0H2_YEASX, tr|G2WIB8|G2WIB8_YEASK, tr|N1NZK7|N1NZK7_YEASC	0	0	0	0	0	0	0	1	0	0	0	0	0	0	0	288477	0	0	0	0	0	0	0	0	unmatched	unmatched	unmatched	unmatched	unmatched	unmatched	unmatched	MS/MS	1	1
VLTINELISPNLDTESNSLLATPAR	VLTINELIS[79.9663]PNLDTESNSLLAT[79.9663]PAR	R	K	19	43	25	2,3	22T(79.9663),9S(79.9663)	sp|P36167|SRL3_YEAST	P36167	SRL3_YEAST	SRL3	Protein SRL3	CENPK1137D_1104, K7_SRL3	tr|A0A8H4C0H2|A0A8H4C0H2_YEASX, tr|G2WIB8|G2WIB8_YEASK, tr|N1NZK7|N1NZK7_YEASC	0	0	0	3	5	0	0	0	0	0	0	25085.1	181114	0	0	0	0	0	0	13721.8	98260.9	0	0	0	unmatched	unmatched	unmatched	MS/MS	MS/MS	unmatched	unmatched	unmatched	2	2
VLTINELISPNLDTESNSLLATPARK	VLTINELIS[79.9663]PNLDTESNSLLAT[79.9663]PARK	R	Y	19	44	26	3	22T(79.9663),9S(79.9663)	sp|P36167|SRL3_YEAST	P36167	SRL3_YEAST	SRL3	Protein SRL3	CENPK1137D_1104, K7_SRL3	tr|A0A8H4C0H2|A0A8H4C0H2_YEASX, tr|G2WIB8|G2WIB8_YEASK, tr|N1NZK7|N1NZK7_YEASC	0	1	0	0	7	5	3	0	0	32009.2	0	0	108048	38370.4	44623.4	0	0	32009.2	0	0	108048	38370.4	44623.4	0	unmatched	MS/MS	unmatched	unmatched	MS/MS	MS/MS	MS/MS	unmatched	4	4
WSSHRRTQSTQENSLQEVVAIDTLLK	WSSHRRTQST[79.9663]QENSLQEVVAIDTLLK	R	M	216	241	26	3,4	10T(79.9663)	sp|P36167|SRL3_YEAST	P36167	SRL3_YEAST	SRL3	Protein SRL3	AWRI1631_113120, CENPK1137D_1104, EC1118_1K5_3587g, K7_SRL3, SCRG_04106	tr|A0A8H4C0H2|A0A8H4C0H2_YEASX, tr|A7A050|A7A050_YEAS7, tr|B3LRG5|B3LRG5_YEAS1, tr|B5VMN3|B5VMN3_YEAS6, tr|C8ZCQ2|C8ZCQ2_YEAS8, tr|G2WIB8|G2WIB8_YEASK, tr|N1NZK7|N1NZK7_YEASC	0	0	0	0	0	0	0	2	0	0	0	0	0	0	0	171595	0	0	0	0	0	0	0	0	unmatched	unmatched	unmatched	unmatched	unmatched	unmatched	unmatched	MS/MS	1	1
WSSHRRTQSTQENSLQEVVAIDTLLK	WSSHRRTQS[79.9663]TQENSLQEVVAIDTLLK	R	M	216	241	26	4	9S(79.9663)	sp|P36167|SRL3_YEAST	P36167	SRL3_YEAST	SRL3	Protein SRL3	AWRI1631_113120, CENPK1137D_1104, EC1118_1K5_3587g, K7_SRL3, SCRG_04106	tr|A0A8H4C0H2|A0A8H4C0H2_YEASX, tr|A7A050|A7A050_YEAS7, tr|B3LRG5|B3LRG5_YEAS1, tr|B5VMN3|B5VMN3_YEAS6, tr|C8ZCQ2|C8ZCQ2_YEAS8, tr|G2WIB8|G2WIB8_YEASK, tr|N1NZK7|N1NZK7_YEASC	0	0	0	0	0	0	0	4	0	0	0	0	0	0	0	181141	0	0	0	0	0	0	0	0	unmatched	unmatched	unmatched	unmatched	unmatched	unmatched	unmatched	MS/MS	1	1
WSSHRRTQSTQENSLQEVVAIDTLLK	WSSHRRTQS[79.9663]T[79.9663]QENSLQEVVAIDTLLK	R	M	216	241	26	4	10T(79.9663),9S(79.9663)	sp|P36167|SRL3_YEAST	P36167	SRL3_YEAST	SRL3	Protein SRL3	AWRI1631_113120, CENPK1137D_1104, EC1118_1K5_3587g, K7_SRL3, SCRG_04106	tr|A0A8H4C0H2|A0A8H4C0H2_YEASX, tr|A7A050|A7A050_YEAS7, tr|B3LRG5|B3LRG5_YEAS1, tr|B5VMN3|B5VMN3_YEAS6, tr|C8ZCQ2|C8ZCQ2_YEAS8, tr|G2WIB8|G2WIB8_YEASK, tr|N1NZK7|N1NZK7_YEASC	0	0	0	0	0	0	1	0	0	0	0	0	0	17884.7	19664.4	0	0	0	0	0	0	17884.7	19664.4	0	unmatched	unmatched	unmatched	unmatched	unmatched	MBR	MS/MS	unmatched	2	1
WSSHRRTQSTQENSLQEVVAIDTLLK	WSSHRRT[79.9663]QSTQENSLQEVVAIDTLLK	R	M	216	241	26	4	7T(79.9663)	sp|P36167|SRL3_YEAST	P36167	SRL3_YEAST	SRL3	Protein SRL3	AWRI1631_113120, CENPK1137D_1104, EC1118_1K5_3587g, K7_SRL3, SCRG_04106	tr|A0A8H4C0H2|A0A8H4C0H2_YEASX, tr|A7A050|A7A050_YEAS7, tr|B3LRG5|B3LRG5_YEAS1, tr|B5VMN3|B5VMN3_YEAS6, tr|C8ZCQ2|C8ZCQ2_YEAS8, tr|G2WIB8|G2WIB8_YEASK, tr|N1NZK7|N1NZK7_YEASC	0	0	0	1	0	0	0	0	0	0	0	14761.3	0	0	0	0	0	0	0	0	0	0	0	0	unmatched	unmatched	unmatched	MS/MS	unmatched	unmatched	unmatched	unmatched	1	1
WSSHRRTQSTQENSLQEVVAIDTLLK	WS[79.9663]S[79.9663]HRRTQSTQENSLQEVVAIDTLLK	R	M	216	241	26	4	2S(79.9663),3S(79.9663)	sp|P36167|SRL3_YEAST	P36167	SRL3_YEAST	SRL3	Protein SRL3	AWRI1631_113120, CENPK1137D_1104, EC1118_1K5_3587g, K7_SRL3, SCRG_04106	tr|A0A8H4C0H2|A0A8H4C0H2_YEASX, tr|A7A050|A7A050_YEAS7, tr|B3LRG5|B3LRG5_YEAS1, tr|B5VMN3|B5VMN3_YEAS6, tr|C8ZCQ2|C8ZCQ2_YEAS8, tr|G2WIB8|G2WIB8_YEASK, tr|N1NZK7|N1NZK7_YEASC	0	0	0	0	0	0	1	0	0	0	0	0	0	0	19883.1	0	0	0	0	0	0	0	0	0	unmatched	unmatched	unmatched	unmatched	unmatched	unmatched	MS/MS	unmatched	1	1
YFKTSISEAQDSPTSAPSPDGNEDPTYQYNVQFHFPGPITPTTPR	YFKTSISEAQDSPTSAPSPDGNEDPTYQYNVQFHFPGPIT[79.9663]PTTPR	K	S	45	89	45	4	40T(79.9663)	sp|P36167|SRL3_YEAST	P36167	SRL3_YEAST	SRL3	Protein SRL3	AWRI1631_113120, CENPK1137D_1104, EC1118_1K5_3587g, K7_SRL3, SCRG_04106	tr|A0A8H4C0H2|A0A8H4C0H2_YEASX, tr|B3LRG5|B3LRG5_YEAS1, tr|B5VMN3|B5VMN3_YEAS6, tr|C7GXB9|C7GXB9_YEAS2, tr|C8ZCQ2|C8ZCQ2_YEAS8, tr|G2WIB8|G2WIB8_YEASK, tr|N1NZK7|N1NZK7_YEASC	0	0	0	0	0	0	0	2	0	0	0	0	387265	0	0	255188	0	0	0	0	387265	0	0	255188	unmatched	unmatched	unmatched	unmatched	MBR	unmatched	unmatched	MS/MS	2	1
YFKTSISEAQDSPTSAPSPDGNEDPTYQYNVQFHFPGPITPTTPR	YFKTSISEAQDSPTSAPSPDGNEDPTYQY[79.9663]NVQFHFPGPIT[79.9663]PTTPR	K	S	45	89	45	4	29Y(79.9663),40T(79.9663)	sp|P36167|SRL3_YEAST	P36167	SRL3_YEAST	SRL3	Protein SRL3	AWRI1631_113120, CENPK1137D_1104, EC1118_1K5_3587g, K7_SRL3, SCRG_04106	tr|A0A8H4C0H2|A0A8H4C0H2_YEASX, tr|B3LRG5|B3LRG5_YEAS1, tr|B5VMN3|B5VMN3_YEAS6, tr|C7GXB9|C7GXB9_YEAS2, tr|C8ZCQ2|C8ZCQ2_YEAS8, tr|G2WIB8|G2WIB8_YEASK, tr|N1NZK7|N1NZK7_YEASC	0	0	0	0	0	0	0	1	0	0	0	0	327808	0	0	95795.3	0	0	0	0	327808	0	0	95795.3	unmatched	unmatched	unmatched	unmatched	MBR	unmatched	unmatched	MS/MS	2	1
YFKTSISEAQDSPTSAPSPDGNEDPTYQYNVQFHFPGPITPTTPR	YFKTSISEAQDSPTSAPSPDGNEDPT[79.9663]YQYNVQFHFPGPITPTTPR	K	S	45	89	45	3	26T(79.9663)	sp|P36167|SRL3_YEAST	P36167	SRL3_YEAST	SRL3	Protein SRL3	AWRI1631_113120, CENPK1137D_1104, EC1118_1K5_3587g, K7_SRL3, SCRG_04106	tr|A0A8H4C0H2|A0A8H4C0H2_YEASX, tr|B3LRG5|B3LRG5_YEAS1, tr|B5VMN3|B5VMN3_YEAS6, tr|C7GXB9|C7GXB9_YEAS2, tr|C8ZCQ2|C8ZCQ2_YEAS8, tr|G2WIB8|G2WIB8_YEASK, tr|N1NZK7|N1NZK7_YEASC	0	0	0	0	1	0	0	0	0	0	0	0	0	0	0	0	0	0	0	0	0	0	0	0	unmatched	unmatched	unmatched	unmatched	MS/MS	unmatched	unmatched	unmatched	1	1
YFKTSISEAQDSPTSAPSPDGNEDPTYQYNVQFHFPGPITPTTPR	YFKTSISEAQDSPTSAPSPDGNEDPT[79.9663]Y[79.9663]QYNVQFHFPGPITPTTPR	K	S	45	89	45	4	26T(79.9663),27Y(79.9663)	sp|P36167|SRL3_YEAST	P36167	SRL3_YEAST	SRL3	Protein SRL3	AWRI1631_113120, CENPK1137D_1104, EC1118_1K5_3587g, K7_SRL3, SCRG_04106	tr|A0A8H4C0H2|A0A8H4C0H2_YEASX, tr|B3LRG5|B3LRG5_YEAS1, tr|B5VMN3|B5VMN3_YEAS6, tr|C7GXB9|C7GXB9_YEAS2, tr|C8ZCQ2|C8ZCQ2_YEAS8, tr|G2WIB8|G2WIB8_YEASK, tr|N1NZK7|N1NZK7_YEASC	0	0	0	0	1	0	0	0	0	0	0	0	101624	0	0	0	0	0	0	0	0	0	0	0	unmatched	unmatched	unmatched	unmatched	MS/MS	unmatched	unmatched	unmatched	1	1
YFKTSISEAQDSPTSAPSPDGNEDPTYQYNVQFHFPGPITPTTPR	YFKTSISEAQDSPTSAPS[79.9663]PDGNEDPTYQYNVQFHFPGPITPTTPR	K	S	45	89	45	4,5	18S(79.9663)	sp|P36167|SRL3_YEAST	P36167	SRL3_YEAST	SRL3	Protein SRL3	AWRI1631_113120, CENPK1137D_1104, EC1118_1K5_3587g, K7_SRL3, SCRG_04106	tr|A0A8H4C0H2|A0A8H4C0H2_YEASX, tr|B3LRG5|B3LRG5_YEAS1, tr|B5VMN3|B5VMN3_YEAS6, tr|C7GXB9|C7GXB9_YEAS2, tr|C8ZCQ2|C8ZCQ2_YEAS8, tr|G2WIB8|G2WIB8_YEASK, tr|N1NZK7|N1NZK7_YEASC	0	0	0	1	0	0	0	3	0	0	0	13665	1.17128e+06	0	0	479129	0	0	0	13665	1.17128e+06	0	0	389037	unmatched	unmatched	unmatched	MS/MS	MBR	unmatched	unmatched	MS/MS	3	2
YFKTSISEAQDSPTSAPSPDGNEDPTYQYNVQFHFPGPITPTTPR	YFKTSISEAQDSPT[79.9663]SAPSPDGNEDPTYQYNVQFHFPGPITPTTPR	K	S	45	89	45	5	14T(79.9663)	sp|P36167|SRL3_YEAST	P36167	SRL3_YEAST	SRL3	Protein SRL3	AWRI1631_113120, CENPK1137D_1104, EC1118_1K5_3587g, K7_SRL3, SCRG_04106	tr|A0A8H4C0H2|A0A8H4C0H2_YEASX, tr|B3LRG5|B3LRG5_YEAS1, tr|B5VMN3|B5VMN3_YEAS6, tr|C7GXB9|C7GXB9_YEAS2, tr|C8ZCQ2|C8ZCQ2_YEAS8, tr|G2WIB8|G2WIB8_YEASK, tr|N1NZK7|N1NZK7_YEASC	0	0	0	0	0	0	0	3	0	0	0	0	0	0	0	94919.7	0	0	0	0	0	0	0	0	unmatched	unmatched	unmatched	unmatched	unmatched	unmatched	unmatched	MS/MS	1	1
YFKTSISEAQDSPTSAPSPDGNEDPTYQYNVQFHFPGPITPTTPR	YFKTSISEAQDS[79.9663]PTSAPS[79.9663]PDGNEDPTYQYNVQFHFPGPITPTTPR	K	S	45	89	45	4	12S(79.9663),18S(79.9663)	sp|P36167|SRL3_YEAST	P36167	SRL3_YEAST	SRL3	Protein SRL3	AWRI1631_113120, CENPK1137D_1104, EC1118_1K5_3587g, K7_SRL3, SCRG_04106	tr|A0A8H4C0H2|A0A8H4C0H2_YEASX, tr|B3LRG5|B3LRG5_YEAS1, tr|B5VMN3|B5VMN3_YEAS6, tr|C7GXB9|C7GXB9_YEAS2, tr|C8ZCQ2|C8ZCQ2_YEAS8, tr|G2WIB8|G2WIB8_YEASK, tr|N1NZK7|N1NZK7_YEASC	0	0	0	0	0	0	0	1	0	0	0	0	0	0	0	122535	0	0	0	0	0	0	0	0	unmatched	unmatched	unmatched	unmatched	unmatched	unmatched	unmatched	MS/MS	1	1
MFLKTPNWETVNETPK	n[42.0106]MFLKTPNWETVNET[79.9663]PK	-	S	1	16	16	2	N-term(42.0106),14T(79.9663)	sp|P36167|SRL3_YEAST	P36167	SRL3_YEAST	SRL3	Protein SRL3	AWRI1631_113120, CENPK1137D_1104, EC1118_1K5_3587g, K7_SRL3, SCRG_04106	tr|A0A8H4C0H2|A0A8H4C0H2_YEASX, tr|A7A050|A7A050_YEAS7, tr|B3LRG5|B3LRG5_YEAS1, tr|B5VMN3|B5VMN3_YEAS6, tr|C7GXB9|C7GXB9_YEAS2, tr|C8ZCQ2|C8ZCQ2_YEAS8, tr|G2WIB8|G2WIB8_YEASK, tr|N1NZK7|N1NZK7_YEASC	0	0	0	2	0	0	0	7	0	0	0	26716.2	0	0	0	1.20477e+06	0	0	0	26716.2	0	0	0	1.20477e+06	unmatched	unmatched	unmatched	MS/MS	unmatched	unmatched	unmatched	MS/MS	2	2
MFLKTPNWETVNETPKSR	n[42.0106]MFLKTPNWET[79.9663]VNETPKSR	-	V	1	18	18	2,3	N-term(42.0106),10T(79.9663)	sp|P36167|SRL3_YEAST	P36167	SRL3_YEAST	SRL3	Protein SRL3	AWRI1631_113120, CENPK1137D_1104, EC1118_1K5_3587g, K7_SRL3, SCRG_04106	tr|A0A8H4C0H2|A0A8H4C0H2_YEASX, tr|A7A050|A7A050_YEAS7, tr|B3LRG5|B3LRG5_YEAS1, tr|B5VMN3|B5VMN3_YEAS6, tr|C7GXB9|C7GXB9_YEAS2, tr|C8ZCQ2|C8ZCQ2_YEAS8, tr|G2WIB8|G2WIB8_YEASK, tr|N1NZK7|N1NZK7_YEASC	0	0	0	0	0	0	0	2	0	0	0	0	0	0	0	138279	0	0	0	0	0	0	0	0	unmatched	unmatched	unmatched	unmatched	unmatched	unmatched	unmatched	MS/MS	1	1
MFLKTPNWETVNETPK	n[42.0106]MFLKT[79.9663]PNWETVNETPK	-	S	1	16	16	2	N-term(42.0106),5T(79.9663)	sp|P36167|SRL3_YEAST	P36167	SRL3_YEAST	SRL3	Protein SRL3	AWRI1631_113120, CENPK1137D_1104, EC1118_1K5_3587g, K7_SRL3, SCRG_04106	tr|A0A8H4C0H2|A0A8H4C0H2_YEASX, tr|A7A050|A7A050_YEAS7, tr|B3LRG5|B3LRG5_YEAS1, tr|B5VMN3|B5VMN3_YEAS6, tr|C7GXB9|C7GXB9_YEAS2, tr|C8ZCQ2|C8ZCQ2_YEAS8, tr|G2WIB8|G2WIB8_YEASK, tr|N1NZK7|N1NZK7_YEASC	0	0	0	0	0	0	1	4	0	0	0	0	0	19285.6	21500.2	81896.7	0	0	0	0	0	19285.6	21500.2	81896.7	unmatched	unmatched	unmatched	unmatched	unmatched	MBR	MS/MS	MS/MS	3	2
MFLKTPNWETVNETPK	n[42.0106]MFLKT[79.9663]PNWETVNET[79.9663]PK	-	S	1	16	16	2	N-term(42.0106),14T(79.9663),5T(79.9663)	sp|P36167|SRL3_YEAST	P36167	SRL3_YEAST	SRL3	Protein SRL3	AWRI1631_113120, CENPK1137D_1104, EC1118_1K5_3587g, K7_SRL3, SCRG_04106	tr|A0A8H4C0H2|A0A8H4C0H2_YEASX, tr|A7A050|A7A050_YEAS7, tr|B3LRG5|B3LRG5_YEAS1, tr|B5VMN3|B5VMN3_YEAS6, tr|C7GXB9|C7GXB9_YEAS2, tr|C8ZCQ2|C8ZCQ2_YEAS8, tr|G2WIB8|G2WIB8_YEASK, tr|N1NZK7|N1NZK7_YEASC	0	0	0	0	0	0	0	3	0	0	0	0	0	0	0	62293	0	0	0	0	0	0	0	0	unmatched	unmatched	unmatched	unmatched	unmatched	unmatched	unmatched	MS/MS	1	1
[truncated: 8 more columns]
