# Supplementary material for: The CDK Pho85 inhibits Whi7 Start repressor to promote cell cycle entry in budding yeast
Source: EMBO Rep. 2024 Jan 17;25(2):18. doi: 10.1038/s44319-023-00049-7 (PMC10897450; doi:10.1038/s44319-023-00049-7)
Supplement: Supplementary file 3 — Dataset EV2 [file 44319_2023_49_MOESM3_ESM.xlsx]

## Sheet: STY_79.9663 SRL3
PHOSPHOSITES IN Whi7/Srl3
wt 2 and wt 3 are technical replicates from the same biological replicate
pho85 1 and pho85 2 are technical replicates from the same biological replicate
Index	Gene	Protein	Protein ID	Peptide	Best Localization Probability	wt_1 Intensity	wt_2 Intensity	wt_3 Intensity	wt_4 Intensity	pho85D_1 Intensity	pho85D_2 Intensity	pho85D_3 Intensity	pho85D_4 Intensity	wt_1 MaxLFQ Intensity	wt_2 MaxLFQ Intensity	wt_3 MaxLFQ Intensity	wt_4 MaxLFQ Intensity	pho85D_1 MaxLFQ Intensity	pho85D_2 MaxLFQ Intensity	pho85D_3 MaxLFQ Intensity	pho85D_4 MaxLFQ Intensity
A7A050_S212	SRL3	tr|A7A050|A7A050_YEAS7	A7A050	SNKVDNVNVsPLR	0.8536	32464.9	0	0	0	0	0	0	0	0	0	0	0	0	0	0	0
A7A050_S59	SRL3	tr|A7A050|A7A050_YEAS7	A7A050	TSISEAQDSPTsAPsPGGNEDPTYQYNVQFHFPGPITPTTPR	0.8133	0	114725	177543	0	0	0	0	0	0	114725	177543	0	0	0	0	0
A7A050_S62	SRL3	tr|A7A050|A7A050_YEAS7	A7A050	TSISEAQDSPTSAPsPGGNEDPTYQYNVQFHFPGPITPTTPR;TSISEAQDSPTsAPsPGGNEDPTYQYNVQFHFPGPITPTTPR;TSISEAQDSPtSAPsPGGNEDPTYQYNVQFHFPGPITPTTPR	0.9022	0	248454	379553	163267	0	0	0	0	0	107251	159507	134141	0	0	0	0
A7A050_T58	SRL3	tr|A7A050|A7A050_YEAS7	A7A050	TSISEAQDSPtSAPSPGGNEDPTYQYNVQFHFPGPITPTTPR;TSISEAQDSPtSAPsPGGNEDPTYQYNVQFHFPGPITPTTPR	0.8032	0	195459	153514	166276	0	0	0	0	0	110238	162097	102293	0	0	0	0
A7A050_T84	SRL3	tr|A7A050|A7A050_YEAS7	A7A050	TSISEAQDSPTSAPSPGGNEDPTYQYNVQFHFPGPItPTTPR	0.7715	0	0	87121.4	0	0	0	0	0	0	0	0	0	0	0	0	0
P36167_S105	SRL3	sp|P36167|SRL3_YEAST	P36167	NAEMFPSPtPPLVsPTAVIEEENDDSVR;NAEMFPSPtPPLVsPTAVIEEENDDSVREFSR;NAEMFPsPTPPLVsPTAVIEEENDDSVR;SKNAEMFPSPTPPLVsPTAVIEEENDDSVREFSR;SKNAEMFPSPTPPLVsPtAVIEEENDDSVREFSR;SKNAEMFPSPtPPLVsPTAVIEEENDDSVR	0.9142	4.30063e+06	353722	1.27144e+06	283115	40824.6	72768.6	0	33192.7	3.12417e+06	132503	405703	282190	24895.8	134314	0	885805
P36167_S158	SRL3	sp|P36167|SRL3_YEAST	P36167	GsYSNKFAAK;KGsYSNKFAAK	0.9384	307857	0	0	448715	0	0	584756	77788.3	230602	0	0	307208	0	0	369389	48004.9
P36167_S17	SRL3	sp|P36167|SRL3_YEAST	P36167	TPNWETVNEtPKsR	0.9288	0	39356.7	33067.3	0	0	0	0	0	0	39356.7	33067.3	0	0	0	0	0
P36167_S172	SRL3	sp|P36167|SRL3_YEAST	P36167	CHsLDESK;CHsLDESKK;CHsLDESKKFLSSLEDSSAHAAFLK;RCHsLDESK	0.9427	0	758183	930869	1.54531e+06	0	18632.8	176518	95312.3	0	721582	563223	1.53414e+06	0	25613.2	48151.2	131019
P36167_S176	SRL3	sp|P36167|SRL3_YEAST	P36167	CHSLDEsKKFLSSLEDSSAHAAFLK	0.8848	0	24287.9	0	601208	0	0	0	0	0	24287.9	0	601208	0	0	0	0
P36167_S186	SRL3	sp|P36167|SRL3_YEAST	P36167	CHSLDESKKFLSSLEDsSAHAAFLK;FLSSLEDsSAHAAFLK	0.8528	0	0	43826	110217	0	0	0	33533.5	0	0	43826	110217	0	0	0	0
P36167_S187	SRL3	sp|P36167|SRL3_YEAST	P36167	FLSSLEDSsAHAAFLK;KFLSSLEDSsAHAAFLK	0.9021	0	53459.8	56560.7	0	0	8361.95	0	0	0	31243.8	32972.1	0	0	8361.95	0	0
P36167_S203	SRL3	sp|P36167|SRL3_YEAST	P36167	HAKsNRVDNVNVSPLR	0.9031	0	35367	30255.7	0	0	0	0	0	0	35367	30255.7	0	0	0	0	0
P36167_S212	SRL3	sp|P36167|SRL3_YEAST	P36167	HAKSNRVDNVNVsPLR;SNRVDNVNVsPLR;SNRVDNVNVsPLRWSSHR;VDNVNVsPLR;VDNVNVsPLRWSSHR;VDNVNVsPLRWSSHRR	1	46022192	2.1607e+06	1.67372e+06	6082696	2.91087e+06	4.47533e+06	5724305	481540	17552974	1.05947e+06	827011	2.99514e+06	1.28616e+06	2.15e+06	2.42274e+06	306087
P36167_S217	SRL3	sp|P36167|SRL3_YEAST	P36167	WssHRRTQSTQENSLQEVVAIDTLLK	0.8595	0	0	19883.1	0	0	0	0	0	0	0	0	0	0	0	0	0
P36167_S218	SRL3	sp|P36167|SRL3_YEAST	P36167	WssHRRTQSTQENSLQEVVAIDTLLK	0.8595	0	0	19883.1	0	0	0	0	0	0	0	0	0	0	0	0	0
P36167_S224	SRL3	sp|P36167|SRL3_YEAST	P36167	RTQsTQENSLQEVVAIDTLLK;TQsTQENSLQEVVAIDTLLK;WSSHRRTQsTQENSLQEVVAIDTLLK	0.9438	13060017	5.61234e+06	6355411	5.44219e+06	7573337	7.10272e+06	1.06709e+06	1.35303e+06	4.10865e+06	2810360	3200938	3.96336e+06	3.7081e+06	3.49571e+06	374029	741062
P36167_S229	SRL3	sp|P36167|SRL3_YEAST	P36167	RTQSTQENsLQEVVAIDTLLK;TQSTQENsLQEVVAIDTLLK	0.926	52157.2	109728	1.79645e+06	90277.9	92466.1	108571	856438	0	72960.6	51654.1	2.51297e+06	126286	57246.9	41950.7	1.08848e+06	0
P36167_S27	SRL3	sp|P36167|SRL3_YEAST	P36167	VLTINELIsPNLDTESNSLLATPAR;VLTINELIsPNLDTESNSLLATPARK;VLTINELIsPNLDTESNSLLAtPAR;VLTINELIsPNLDTESNSLLAtPARK	0.9293	586089	383271	481632	59585.8	23098.4	54249.4	0	36210.5	222514	138284	167913	70026	25172.3	43021.6	0	15684.9
P36167_S34	SRL3	sp|P36167|SRL3_YEAST	P36167	VLTINELISPNLDTEsNSLLATPAR	0.8979	215083	0	216150	0	0	0	0	46764.4	147593	0	73469.7	0	0	0	0	90212.8
P36167_S36	SRL3	sp|P36167|SRL3_YEAST	P36167	SRVLTINELISPNLDTESNsLLATPAR;SRVLTINELISPNLDTESNsLLATPARK;VLTINELISPNLDTESNsLLATPAR;VLTINELISPNLDTESNsLLATPARK	0.9197	1.83878e+06	273544	256652	2555220	0	22842.4	0	168295	541050	185993	182098	2.0141e+06	0	38629.1	0	138155
P36167_S56	SRL3	sp|P36167|SRL3_YEAST	P36167	TSISEAQDsPTSAPsPDGNEDPTYQYNVQFHFPGPITPTTPR	0.9093	4955647	1.4975e+06	1.89786e+06	0	0	172979	0	0	3.09473e+06	995999	1.21664e+06	0	0	112302	0	0
P36167_S59	SRL3	sp|P36167|SRL3_YEAST	P36167	TSISEAQDSPTsAPSPDGNEDPTYQYNVQFHFPGPITPTTPR;TSISEAQDSPTsAPSPDGNEDPTYQYNVQFHFPGPItPTTPR;TSISEAQDSPTsAPSPDGNEDPTyQYNVQFHFPGPITPtTPR	0.8386	6895596	1.26191e+06	1.52597e+06	297096	171182	73548.1	120756	0	1.00042e+06	886631	1.41177e+06	529493	164958	62961	151402	0
P36167_S62	SRL3	sp|P36167|SRL3_YEAST	P36167	TSISEAQDSPTSAPsPDGNEDPTYQYNVQFHFPGPITPTTPR;TSISEAQDSPTSAPsPDGNEDPTYQYNVQFHFPGPItPTTPR;TSISEAQDsPTSAPsPDGNEDPTYQYNVQFHFPGPITPTTPR;YFKTSISEAQDSPTSAPsPDGNEDPTYQYNVQFHFPGPITPTTPR	0.9107	9813355	3.57651e+06	4.29434e+06	4908201	201923	299830	112576	157511	4.58579e+06	1.47751e+06	1881220	2.39308e+06	76716.1	98955.8	73832.2	93196.2
P36167_S90	SRL3	sp|P36167|SRL3_YEAST	P36167	sKNAEMFPSPTPPLVSPTAVIEEENDDSVR;sKNAEMFPSPtPPLVSPTAVIEEENDDSVREFSR;sKNAEMFPsPTPPLVSPTAVIEEENDDSVR	0.8971	483617	54720	0	0	0	0	0	0	356823	54720	0	0	0	0	0	0
P36167_S98	SRL3	sp|P36167|SRL3_YEAST	P36167	NAEMFPsPTPPLVSPTAVIEEENDDSVR;NAEMFPsPTPPLVSPTAVIEEENDDSVREFSR;NAEMFPsPTPPLVsPTAVIEEENDDSVR;NAEMFPsPtPPLVSPTAVIEEENDDSVR;NAEMFPsPtPPLVSPTAVIEEENDDSVREFSR;SKNAEMFPsPTPPLVSPTAVIEEENDDSVR;SKNAEMFPsPTPPLVSPTAVIEEENDDSVREFSR;SKNAEMFPsPtPPLVSPTAVIEEENDDSVR;SKNAEMFPsPtPPLVSPTAVIEEENDDSVREFSR;sKNAEMFPsPTPPLVSPTAVIEEENDDSVR	0.9241	11350679	5644122	4742359	9904616	414503	399079	315031	184597	8.10818e+06	1.68263e+06	1.56228e+06	2.35776e+06	230375	231122	397045	112931
P36167_T10	SRL3	sp|P36167|SRL3_YEAST	P36167	MFLKTPNWEtVNETPKSR	0.7992	0	0	0	84840.4	0	0	0	0	0	0	0	0	0	0	0	0
P36167_T100	SRL3	sp|P36167|SRL3_YEAST	P36167	NAEMFPSPtPPLVSPTAVIEEENDDSVR;NAEMFPSPtPPLVSPTAVIEEENDDSVREFSR;NAEMFPSPtPPLVSPtAVIEEENDDSVR;NAEMFPSPtPPLVsPTAVIEEENDDSVR;NAEMFPSPtPPLVsPTAVIEEENDDSVREFSR;NAEMFPsPtPPLVSPTAVIEEENDDSVR;NAEMFPsPtPPLVSPTAVIEEENDDSVREFSR;SKNAEMFPSPtPPLVSPTAVIEEENDDSVR;SKNAEMFPSPtPPLVSPTAVIEEENDDSVREFSR;SKNAEMFPSPtPPLVsPTAVIEEENDDSVR;SKNAEMFPsPtPPLVSPTAVIEEENDDSVR;SKNAEMFPsPtPPLVSPTAVIEEENDDSVREFSR;sKNAEMFPSPtPPLVSPTAVI…	0.9379	13933449	7.13726e+06	8839254	19973700	498911	520991	363722	1.40171e+06	10508117	2.03039e+06	2.50071e+06	4198860	348015	284531	443304	659446
P36167_T107	SRL3	sp|P36167|SRL3_YEAST	P36167	NAEMFPSPtPPLVSPtAVIEEENDDSVR;SKNAEMFPSPTPPLVsPtAVIEEENDDSVREFSR	0.8772	67672.6	0	665311	0	40824.6	0	0	0	0	0	665311	0	40824.6	0	0	0
P36167_T124	SRL3	sp|P36167|SRL3_YEAST	P36167	NAEMFPSPTPPLVSPTAVIEEENDDSVREFSRtLK	0.8797	0	29359.7	0	0	0	0	0	0	0	0	0	0	0	0	0	0
P36167_T14	SRL3	sp|P36167|SRL3_YEAST	P36167	FLKTPNWETVNEtPK;MFLKTPNWETVNEtPK;MFLKTPNWETVNEtPKSR;MFLKtPNWETVNEtPK;TPNWETVNEtPK;TPNWETVNEtPKSR;TPNWETVNEtPKsR;tPNWETVNEtPK	0.9287	1.90902e+06	137807	148788	2.97002e+06	0	30793.2	326006	123490	1.10832e+06	82913.2	98790.4	801583	0	36727.6	271215	40016.4
P36167_T151	SRL3	sp|P36167|SRL3_YEAST	P36167	EHEQVALIPPPPtEK;LSKEHEQVALIPPPPtEK	1	54781.9	0	0	91232.7	85844.1	92660.8	85118.3	0	95722.4	0	0	81597.9	50394.7	51072.2	43112.6	0
P36167_T222	SRL3	sp|P36167|SRL3_YEAST	P36167	RtQSTQENSLQEVVAIDTLLK;WSSHRRtQSTQENSLQEVVAIDTLLK;tQSTQENSLQEVVAIDTLLK	0.9191	9452588	2.87964e+06	3.97444e+06	1.27803e+06	2.40682e+06	4.65661e+06	964713	948327	6524983	2.45039e+06	3.52652e+06	758046	1.3638e+06	4.12977e+06	505050	775442
P36167_T225	SRL3	sp|P36167|SRL3_YEAST	P36167	RTQStQENSLQEVVAIDTLLK;TQStQENSLQEVVAIDTLLK;WSSHRRTQStQENSLQEVVAIDTLLK	0.9238	1.46387e+06	5242714	791937	2.60068e+06	874590	4.2738e+06	310894	0	2.63463e+06	2.95625e+06	1425309	277403	808821	4.02625e+06	203635	0
P36167_T32	SRL3	sp|P36167|SRL3_YEAST	P36167	VLTINELISPNLDtESNSLLATPAR;VLTINELISPNLDtESNSLLATPARK;VLTINELISPNLDtESNSLLAtPAR	0.8997	210448	241341	221794	1.15865e+06	0	0	0	0	200986	93108.3	115394	1.8214e+06	0	0	0	0
P36167_T40	SRL3	sp|P36167|SRL3_YEAST	P36167	SRVLTINELISPNLDTESNSLLAtPAR;SRVLTINELISPNLDTESNSLLAtPARK;VLTINELISPNLDTESNSLLAtPAR;VLTINELISPNLDTESNSLLAtPARK;VLTINELISPNLDTESNSLLAtPARKYFK;VLTINELISPNLDtESNSLLAtPAR;VLTINELIsPNLDTESNSLLAtPAR;VLTINELIsPNLDTESNSLLAtPARK	0.9254	2.28e+06	168652	44623.4	2.84224e+06	58914	63895.7	31132.2	329221	711115	103451	127504	958289	47285.6	42095.5	52619.3	209713
P36167_T5	SRL3	sp|P36167|SRL3_YEAST	P36167	MFLKtPNWETVNETPK;MFLKtPNWETVNEtPK;tPNWETVNETPK;tPNWETVNEtPK	0.9282	151126	19285.6	21500.2	194058	0	0	0	0	0	19285.6	21500.2	81896.7	0	0	0	0
P36167_T58	SRL3	sp|P36167|SRL3_YEAST	P36167	TSISEAQDSPtSAPSPDGNEDPTYQYNVQFHFPGPITPTTPR	0.7622	2309255	36973.6	40786.6	0	0	0	49439.7	0	2309255	36973.6	40786.6	0	0	0	49439.7	0
P36167_T70	SRL3	sp|P36167|SRL3_YEAST	P36167	TSISEAQDSPTSAPSPDGNEDPtYQYNVQFHFPGPITPTTPR	0.8792	29450.8	0	0	0	0	0	43998.3	0	29450.8	0	0	0	0	0	43998.3	0
P36167_T84	SRL3	sp|P36167|SRL3_YEAST	P36167	TSISEAQDSPTSAPSPDGNEDPTYQYNVQFHFPGPItPTTPR;TSISEAQDSPTSAPSPDGNEDPTYQYNVQFHFPGPItPTtPR;TSISEAQDSPTSAPSPDGNEDPTYQyNVQFHFPGPItPTTPR;TSISEAQDSPTSAPsPDGNEDPTYQYNVQFHFPGPItPTTPR;TSISEAQDSPTsAPSPDGNEDPTYQYNVQFHFPGPItPTTPR;YFKTSISEAQDSPTSAPSPDGNEDPTYQYNVQFHFPGPItPTTPR	0.9046	4.67387e+06	3.54756e+06	3687733	4.77498e+06	272853	102855	0	0	884752	2.20571e+06	1.8645e+06	930266	355620	131816	0	0
P36167_T86	SRL3	sp|P36167|SRL3_YEAST	P36167	TSISEAQDSPTSAPSPDGNEDPTYQyNVQFHFPGPITPtTPR;TSISEAQDSPTsAPSPDGNEDPTyQYNVQFHFPGPITPtTPR	0.8314	0	41961.8	44732.4	0	0	0	0	0	0	41961.8	44732.4	0	0	0	0	0
P36167_T87	SRL3	sp|P36167|SRL3_YEAST	P36167	TSISEAQDSPTSAPSPDGNEDPTYQYNVQFHFPGPItPTtPR	0.8184	182540	263532	0	91094.6	100136	0	0	0	182540	263532	0	91094.6	100136	0	0	0
P36167_Y71	SRL3	sp|P36167|SRL3_YEAST	P36167	TSISEAQDSPTSAPSPDGNEDPTyQYNVQFHFPGPITPTTPR;TSISEAQDSPTsAPSPDGNEDPTyQYNVQFHFPGPITPtTPR	0.8549	0	41961.8	92624.4	98447.2	0	0	0	0	0	44165.5	47081.8	96781.9	0	0	0	0
P36167_Y73	SRL3	sp|P36167|SRL3_YEAST	P36167	TSISEAQDSPTSAPSPDGNEDPTYQyNVQFHFPGPITPTTPR;TSISEAQDSPTSAPSPDGNEDPTYQyNVQFHFPGPITPtTPR;TSISEAQDSPTSAPSPDGNEDPTYQyNVQFHFPGPItPTTPR	0.8651	3799564	471596	1704447	0	134224	48753.9	0	50354.6	1.99525e+06	542329	1.7988e+06	0	66336.4	42254.2	0	67095.5
