# Supplementary material for: The CDK Pho85 inhibits Whi7 Start repressor to promote cell cycle entry in budding yeast
Source: EMBO Rep. 2024 Jan 17;25(2):18. doi: 10.1038/s44319-023-00049-7 (PMC10897450; doi:10.1038/s44319-023-00049-7)
Supplement: Supplementary file 4 — Source Data Fig. 1 [file 44319_2023_49_MOESM4_ESM.zip]

Archive with 26 entries (20 files):
- Figure 1/
- Figure 1/.DS_Store
- __MACOSX/Figure 1/._.DS_Store
- Figure 1/1A/
- Figure 1/1B/
- Figure 1/1E/
- Figure 1/1D/
- Figure 1/1C/
- Figure 1/1A/1A_WB_quant_Whi7.xlsx
- __MACOSX/Figure 1/1A/._1A_WB_quant_Whi7.xlsx
- Figure 1/1A/WB_1A.tif
- __MACOSX/Figure 1/1A/._WB_1A.tif
- Figure 1/1B/1B_WB_quant_Whi7.xlsx
- __MACOSX/Figure 1/1B/._1B_WB_quant_Whi7.xlsx
- Figure 1/1B/WB_1B.tif
- __MACOSX/Figure 1/1B/._WB_1B.tif
- Figure 1/1E/WB_1E.tif
- __MACOSX/Figure 1/1E/._WB_1E.tif
- Figure 1/1E/1E_WB_quant_Whi5.xlsx
- __MACOSX/Figure 1/1E/._1E_WB_quant_Whi5.xlsx
- Figure 1/1D/WB_1D.tif
- __MACOSX/Figure 1/1D/._WB_1D.tif
- Figure 1/1D/1D_WB_quant_Kd_Whi7.xlsx
- __MACOSX/Figure 1/1D/._1D_WB_quant_Kd_Whi7.xlsx
- Figure 1/1C/1C_RNA_quant_Whi7.xlsx
- __MACOSX/Figure 1/1C/._1C_RNA_quant_Whi7.xlsx
