# Supplementary material for: The CDK Pho85 inhibits Whi7 Start repressor to promote cell cycle entry in budding yeast
Source: EMBO Rep. 2024 Jan 17;25(2):18. doi: 10.1038/s44319-023-00049-7 (PMC10897450; doi:10.1038/s44319-023-00049-7)
Supplement: Supplementary file 4 — Source Data Fig. 1 [file 44319_2023_49_MOESM4_ESM.zip › Figure 1/1A/1A_WB_quant_Whi7.xlsx]

## Sheet: WB quant Fig1A
wt	pho85
1	3.5791
1	2.51925
1	4.46106
1	3.80155
1	3.28628
1	2.99424
1	2.56142
1	4.02006
1	3.09942
1	3.57969
1	3.42112
1	1.86877
1	4.65114
1	2.6075
1	3.67251
