# Supplementary material for: The CDK Pho85 inhibits Whi7 Start repressor to promote cell cycle entry in budding yeast
Source: EMBO Rep. 2024 Jan 17;25(2):18. doi: 10.1038/s44319-023-00049-7 (PMC10897450; doi:10.1038/s44319-023-00049-7)
Supplement: Supplementary file 4 — Source Data Fig. 1 [file 44319_2023_49_MOESM4_ESM.zip › Figure 1/1D/1D_WB_quant_Kd_Whi7.xlsx]

## Sheet: 1D_WB_quant
time in CHX (min)	wt				pho85
0	100	100	100	100	100	100	100	100
20	47.25	52.12	49.04	28.5271	94.18	60.89	70.16	60.5032
40	19.35	23.67	20.37	6.29446	69.53	51.59	45.67	31.6331
60	7.39	10.05	6.57	3.46561	24.21	31.58	23.58	23.5178
80	3.03	4.71	6.88	3.9548	20.54	19.39	18.41	13.0952

## Sheet: 1D_kd
wt	pho85
0.044	0.023
0.039	0.02
0.037	0.022
0.043	0.025
