# Supplementary material for: The CDK Pho85 inhibits Whi7 Start repressor to promote cell cycle entry in budding yeast
Source: EMBO Rep. 2024 Jan 17;25(2):18. doi: 10.1038/s44319-023-00049-7 (PMC10897450; doi:10.1038/s44319-023-00049-7)
Supplement: Supplementary file 4 — Source Data Fig. 1 [file 44319_2023_49_MOESM4_ESM.zip › Figure 1/1C/1C_RNA_quant_Whi7.xlsx]

## Sheet: 1C_RNA_quant
wt	pho85
1	1.89589
1	2.60179
1	1.67054
1	1.64465
