# Supplementary material for: The CDK Pho85 inhibits Whi7 Start repressor to promote cell cycle entry in budding yeast
Source: EMBO Rep. 2024 Jan 17;25(2):18. doi: 10.1038/s44319-023-00049-7 (PMC10897450; doi:10.1038/s44319-023-00049-7)
Supplement: Supplementary file 5 — Source Data Fig. 2 [file 44319_2023_49_MOESM5_ESM.zip]

Archive with 30 entries (24 files):
- Figure 2/
- Figure 2/.DS_Store
- __MACOSX/Figure 2/._.DS_Store
- Figure 2/2A/
- Figure 2/2C/
- Figure 2/2D/
- Figure 2/2E/
- Figure 2/2B/
- Figure 2/2A/2A_WB_quant_Whi7.xlsx
- __MACOSX/Figure 2/2A/._2A_WB_quant_Whi7.xlsx
- Figure 2/2A/.DS_Store
- __MACOSX/Figure 2/2A/._.DS_Store
- Figure 2/2A/WB_2A.tif
- __MACOSX/Figure 2/2A/._WB_2A.tif
- Figure 2/2C/2C_WB_quant_Whi7.xlsx
- __MACOSX/Figure 2/2C/._2C_WB_quant_Whi7.xlsx
- Figure 2/2C/WB_2C.tif
- __MACOSX/Figure 2/2C/._WB_2C.tif
- Figure 2/2D/2D_WB_quant_Whi7.xlsx
- __MACOSX/Figure 2/2D/._2D_WB_quant_Whi7.xlsx
- Figure 2/2D/WB_2D.tif
- __MACOSX/Figure 2/2D/._WB_2D.tif
- Figure 2/2E/2E_WB_quant_Whi7.xlsx
- __MACOSX/Figure 2/2E/._2E_WB_quant_Whi7.xlsx
- Figure 2/2E/WB_2E.tif
- __MACOSX/Figure 2/2E/._WB_2E.tif
- Figure 2/2B/2B_RNA_quant_Whi7.xlsx
- __MACOSX/Figure 2/2B/._2B_RNA_quant_Whi7.xlsx
- Figure 2/2B/.DS_Store
- __MACOSX/Figure 2/2B/._.DS_Store
