# Supplementary material for: The CDK Pho85 inhibits Whi7 Start repressor to promote cell cycle entry in budding yeast
Source: EMBO Rep. 2024 Jan 17;25(2):18. doi: 10.1038/s44319-023-00049-7 (PMC10897450; doi:10.1038/s44319-023-00049-7)
Supplement: Supplementary file 5 — Source Data Fig. 2 [file 44319_2023_49_MOESM5_ESM.zip › Figure 2/2A/2A_WB_quant_Whi7.xlsx]

## Sheet: WB quant Fig2A
wt	pcl1pcl2pcl9	pho80	pho80pcl1pcl2pcl9	pho85
1	1.49369	1.90987	3.09544	3.0974
1	1.38527	1.53683	2.00952	3.20149
1	2.26955	3.17065	2.97109	4.18113
1	2.58272	2.69847	2.49017	2.80802
