# Supplementary material for: The CDK Pho85 inhibits Whi7 Start repressor to promote cell cycle entry in budding yeast
Source: EMBO Rep. 2024 Jan 17;25(2):18. doi: 10.1038/s44319-023-00049-7 (PMC10897450; doi:10.1038/s44319-023-00049-7)
Supplement: Supplementary file 5 — Source Data Fig. 2 [file 44319_2023_49_MOESM5_ESM.zip › Figure 2/2C/2C_WB_quant_Whi7.xlsx]

## Sheet: WB_quant_Fig2C
time in CHX (min)	wt			pcl1pcl2pcl9
0	100	100	100	100	100	100
20	26.91	66.01	48.18	91.25	49.67	53.9
40	24.31	18.94	13.35	31.31	30.82	38.94
60	5.21	10.04	4.83	9.72	15.33	8.79
80	4.49	3.11	2.15	5.01	3.47	3.08

## Sheet: kd
wt	pcl1pcl2pcl9
0.039	0.041
0.044	0.039
0.05	0.044
