# Supplementary material for: The CDK Pho85 inhibits Whi7 Start repressor to promote cell cycle entry in budding yeast
Source: EMBO Rep. 2024 Jan 17;25(2):18. doi: 10.1038/s44319-023-00049-7 (PMC10897450; doi:10.1038/s44319-023-00049-7)
Supplement: Supplementary file 5 — Source Data Fig. 2 [file 44319_2023_49_MOESM5_ESM.zip › Figure 2/2B/2B_RNA_quant_Whi7.xlsx]

## Sheet: RNA quant Fig2B
wt	pcl1pcl2pcl9	pho80	pho85
1	1.04878	1.76686	1.64365
1	1.09041	1.68241	1.65937
1	0.97549	1.40685	2.14574
