# Supplementary material for: The CDK Pho85 inhibits Whi7 Start repressor to promote cell cycle entry in budding yeast
Source: EMBO Rep. 2024 Jan 17;25(2):18. doi: 10.1038/s44319-023-00049-7 (PMC10897450; doi:10.1038/s44319-023-00049-7)
Supplement: Supplementary file 6 — Source Data Fig. 3 [file 44319_2023_49_MOESM6_ESM.zip]

Archive with 24 entries (18 files):
- Figure 3/
- Figure 3/3E/
- Figure 3/3B/
- Figure 3/3C/
- Figure 3/3D/
- Figure 3/.DS_Store
- __MACOSX/Figure 3/._.DS_Store
- Figure 3/3A/
- Figure 3/3E/WB_3E.tif
- __MACOSX/Figure 3/3E/._WB_3E.tif
- Figure 3/3B/3B_Kinasse_assay_quant_Whi7.xlsx
- __MACOSX/Figure 3/3B/._3B_Kinasse_assay_quant_Whi7.xlsx
- Figure 3/3B/WB_3B.tif
- __MACOSX/Figure 3/3B/._WB_3B.tif
- Figure 3/3C/.DS_Store
- __MACOSX/Figure 3/3C/._.DS_Store
- Figure 3/3C/3C_WB_quant_Whi7.xlsx
- __MACOSX/Figure 3/3C/._3C_WB_quant_Whi7.xlsx
- Figure 3/3C/WB_3C.tif
- __MACOSX/Figure 3/3C/._WB_3C.tif
- Figure 3/3D/3D_WB_quant_Whi7.xlsx
- __MACOSX/Figure 3/3D/._3D_WB_quant_Whi7.xlsx
- Figure 3/3A/WB_3A.tif
- __MACOSX/Figure 3/3A/._WB_3A.tif
