# Supplementary material for: The CDK Pho85 inhibits Whi7 Start repressor to promote cell cycle entry in budding yeast
Source: EMBO Rep. 2024 Jan 17;25(2):18. doi: 10.1038/s44319-023-00049-7 (PMC10897450; doi:10.1038/s44319-023-00049-7)
Supplement: Supplementary file 6 — Source Data Fig. 3 [file 44319_2023_49_MOESM6_ESM.zip › Figure 3/3B/3B_Kinasse_assay_quant_Whi7.xlsx]

## Sheet: Kinase_assay_quant_Fig3B
strain	-			Pho85 (+)
Whi7	0.67	1.28	1.33	68.56	66.41	53.64
Whi7-ST2A	0.86	1.24	1.37	29.74	38.79	30.03
