# Supplementary material for: The CDK Pho85 inhibits Whi7 Start repressor to promote cell cycle entry in budding yeast
Source: EMBO Rep. 2024 Jan 17;25(2):18. doi: 10.1038/s44319-023-00049-7 (PMC10897450; doi:10.1038/s44319-023-00049-7)
Supplement: Supplementary file 6 — Source Data Fig. 3 [file 44319_2023_49_MOESM6_ESM.zip › Figure 3/3C/3C_WB_quant_Whi7.xlsx]

## Sheet: WB_Quant_Fig3C
time in chx (min)	whi7/pWHI7					pho85whi7/pWHI7					whi7/pWHI7 S27AT100A				pho85 whi7/pWHI7 S27ET100E
0	100	100	100	100	100	100	100	100	100	100	100	100	100	100	100	100	100	100
20	55.8	74.56	61.89	56.88	80.81	92.83	91.94	97.28	97.58	75.24	90.9056	114.959	86.7058	88.2688	62.7145	33.24	62.91	60.8771
40	43.24	64.67	36.08	44.91	58.49	89.33	86.87	73.7	50.44	65.67	94.4823	66.6858	52.5175	66.7013	32.0683	31.23	37.96	36.2678
60	19.09	35.9	28.9	33.62	39.34	66.11	53.82	85.57	81.25	56.67	64.3502	64.9569	79.0149	53.7637	18.7835	15.96	22.63	28.8416
80	19.74	30.69	15.59	26.08	30.86	48.57	66.05	59.8	60.79	58.68	61.8728	33.8164	44.8648	31.7877	12.4298	11.11	19.02	23.3165

## Sheet: kd
whi7/pWHI7	pho85whi7/pWHI7	whi7/pWHI7 S27AT100A	pho85 whi7/pWHI7 S27ET100E
0.022	0.009	0.007	0.027
0.015	0.007	0.014	0.026
0.022	0.006	0.008	0.022
0.016	0.006	0.014	0.018
0.015	0.007
