# Supplementary material for: The CDK Pho85 inhibits Whi7 Start repressor to promote cell cycle entry in budding yeast
Source: EMBO Rep. 2024 Jan 17;25(2):18. doi: 10.1038/s44319-023-00049-7 (PMC10897450; doi:10.1038/s44319-023-00049-7)
Supplement: Supplementary file 6 — Source Data Fig. 3 [file 44319_2023_49_MOESM6_ESM.zip › Figure 3/3D/3D_WB_quant_Whi7.xlsx]

## Sheet: WB_quant_T0
whi7/pWHI7	pho85whi7/pWHI7	whi7/pWHI7 S27AT100A	pho85 whi7/pWHI7 S27ET100E
1	1.88	1.22	0.85
1	1.92	1.76	1.15
1	1.99	1.19	1.03
1	1.44	2.08	0.97
1	1.82	1.26
1	1.67
1	1.22
1	3.09
