# Supplementary material for: The CDK Pho85 inhibits Whi7 Start repressor to promote cell cycle entry in budding yeast
Source: EMBO Rep. 2024 Jan 17;25(2):18. doi: 10.1038/s44319-023-00049-7 (PMC10897450; doi:10.1038/s44319-023-00049-7)
Supplement: Supplementary file 7 — Source Data Fig. 4 [file 44319_2023_49_MOESM7_ESM.zip]

Archive with 22 entries (15 files):
- Figure 4/
- Figure 4/.DS_Store
- __MACOSX/Figure 4/._.DS_Store
- Figure 4/4E/
- Figure 4/4B/
- Figure 4/4C/
- Figure 4/4D/
- Figure 4/4A/
- __MACOSX/Figure 4/._4A
- Figure 4/4G/
- Figure 4/4E/4E_growing_curves.xlsx
- __MACOSX/Figure 4/4E/._4E_growing_curves.xlsx
- Figure 4/4B/4B_growing_curves.xlsx
- __MACOSX/Figure 4/4B/._4B_growing_curves.xlsx
- Figure 4/4C/4C_Budding_Index.xlsx
- __MACOSX/Figure 4/4C/._4C_Budding_Index.xlsx
- Figure 4/4D/4D_RNA_quant_CLN2.xlsx
- __MACOSX/Figure 4/4D/._4D_RNA_quant_CLN2.xlsx
- Figure 4/4A/4A.tif
- __MACOSX/Figure 4/4A/._4A.tif
- Figure 4/4G/4G_unbudded_cells.xlsx
- __MACOSX/Figure 4/4G/._4G_unbudded_cells.xlsx
