# Supplementary material for: The CDK Pho85 inhibits Whi7 Start repressor to promote cell cycle entry in budding yeast
Source: EMBO Rep. 2024 Jan 17;25(2):18. doi: 10.1038/s44319-023-00049-7 (PMC10897450; doi:10.1038/s44319-023-00049-7)
Supplement: Supplementary file 7 — Source Data Fig. 4 [file 44319_2023_49_MOESM7_ESM.zip › Figure 4/4E/4E_growing_curves.xlsx]

## Sheet: Growing_curves_4E
time after b-estradiol addition (h)	vector 0nM			vector 10nM			adh1:CLN2 0nM		adh1:CLN2 10nM
0	1	1	1	1	1	1	1	1	1	1	1
2	1.2	1.61818	1.86	1	1.45455	1.74	1.68235	1.65	1.8	1.59118	1.59412
4	2	2.5	2.525	1.1	1.59091	1.81	2.69706	2.56176	2.2	2.12941	2.10882
6	3.7	4.22727	4.51	1.1	1.64545	1.75	4.70588	4.52941	3.4	3.52941	3.67647
8	6.6	7.72727	8.25	1	1.73182	1.86	6	8.23529	4.6	5.26471	5.88235
