# Supplementary material for: The CDK Pho85 inhibits Whi7 Start repressor to promote cell cycle entry in budding yeast
Source: EMBO Rep. 2024 Jan 17;25(2):18. doi: 10.1038/s44319-023-00049-7 (PMC10897450; doi:10.1038/s44319-023-00049-7)
Supplement: Supplementary file 7 — Source Data Fig. 4 [file 44319_2023_49_MOESM7_ESM.zip › Figure 4/4B/4B_growing_curves.xlsx]

## Sheet: Growing_curves_Fig4B
time after b-estradiol addition (hours)	vector 0nM			vector 10nM			pGAL1pr:WHI7 0nM			pGAL1pr:WHI7 10nM
0	1	1	1	1	1	1	1	1	1	1	1	1
2	1.66364	1.5	1.66667	1.63636	1.65	1.66667	1.5	1.59524	1.60526	1.7	1.5	1.69298
4	2.30909	2.25	2.87619	2.90909	2.325	2.4381	3	2.53968	2.44737	1.8	1.62698	1.94737
6	5.09091	2.88333	3.90476	4.5	2.98333	3.57143	4.2	4.36508	4.21053	1.9	1.70635	2.07018
8		6.21667	7.86667		6.01667	7.48571		8.80952	8.33333		1.73016	2
