# Supplementary material for: The CDK Pho85 inhibits Whi7 Start repressor to promote cell cycle entry in budding yeast
Source: EMBO Rep. 2024 Jan 17;25(2):18. doi: 10.1038/s44319-023-00049-7 (PMC10897450; doi:10.1038/s44319-023-00049-7)
Supplement: Supplementary file 7 — Source Data Fig. 4 [file 44319_2023_49_MOESM7_ESM.zip › Figure 4/4C/4C_Budding_Index.xlsx]

## Sheet: Budding_index_Fig4C
	vector 0nM			vector 10nM			GAL:WHI7 0nM			GAL:WHI7 10nM
unbudded	24.9	19	26.4	36.5	22.5	20.4	23.3	25.2	26.7	90.1	87.6	90.3
budded	75.1	81	73.6	63.5	77.5	79.6	76.7	74.8	73.3	9.9	12.4	9.7
