# Supplementary material for: The CDK Pho85 inhibits Whi7 Start repressor to promote cell cycle entry in budding yeast
Source: EMBO Rep. 2024 Jan 17;25(2):18. doi: 10.1038/s44319-023-00049-7 (PMC10897450; doi:10.1038/s44319-023-00049-7)
Supplement: Supplementary file 7 — Source Data Fig. 4 [file 44319_2023_49_MOESM7_ESM.zip › Figure 4/4D/4D_RNA_quant_CLN2.xlsx]

## Sheet: quant_RNA_Fig4D
vector	GAL1:WHI7
0.842359	0.185811
1.06307	0.178375
1.09448	0.170764
