# Supplementary material for: The CDK Pho85 inhibits Whi7 Start repressor to promote cell cycle entry in budding yeast
Source: EMBO Rep. 2024 Jan 17;25(2):18. doi: 10.1038/s44319-023-00049-7 (PMC10897450; doi:10.1038/s44319-023-00049-7)
Supplement: Supplementary file 7 — Source Data Fig. 4 [file 44319_2023_49_MOESM7_ESM.zip › Figure 4/4G/4G_unbudded_cells.xlsx]

## Sheet: unbudded_cells_Fig4G
	vector 40nM				GAL:Whi7 40nM
pcl129	28.0374	36.3128	37.1728		67.9739	72.6562	74.3243
pcl1	27.6786	32.1918	26.2626	32.0755	71.5328	69.8225	71.4286	75.3846
pcl2	25	31.5789	34.4633		19.3548	33.7838	33.3333
pcl9	24.0602	31.4286	32.8244		23.5955	31.677	33.0986
