# Supplementary material for: The CDK Pho85 inhibits Whi7 Start repressor to promote cell cycle entry in budding yeast
Source: EMBO Rep. 2024 Jan 17;25(2):18. doi: 10.1038/s44319-023-00049-7 (PMC10897450; doi:10.1038/s44319-023-00049-7)
Supplement: Supplementary file 8 — Source Data Fig. 5 [file 44319_2023_49_MOESM8_ESM.zip]

Archive with 40 entries (30 files):
- Figure 5/
- Figure 5/5I/
- Figure 5/5G/
- __MACOSX/Figure 5/._5G
- Figure 5/5A/
- Figure 5/5F/
- Figure 5/5H/
- Figure 5/.DS_Store
- __MACOSX/Figure 5/._.DS_Store
- Figure 5/5C/
- Figure 5/5D/
- Figure 5/5E/
- __MACOSX/Figure 5/._5E
- Figure 5/5B/
- Figure 5/5I/5I_Whi7_amount.xlsx
- __MACOSX/Figure 5/5I/._5I_Whi7_amount.xlsx
- Figure 5/5G/5G_growing_curves_pho85.xlsx
- __MACOSX/Figure 5/5G/._5G_growing_curves_pho85.xlsx
- Figure 5/5A/.DS_Store
- __MACOSX/Figure 5/5A/._.DS_Store
- Figure 5/5A/5A_Whi7_Whi5_levels_wt.xlsx
- __MACOSX/Figure 5/5A/._5A_Whi7_Whi5_levels_wt.xlsx
- Figure 5/5F/5F_WB_quant_GFP_pho85.xlsx
- __MACOSX/Figure 5/5F/._5F_WB_quant_GFP_pho85.xlsx
- Figure 5/5F/WB_5F.tif
- __MACOSX/Figure 5/5F/._WB_5F.tif
- Figure 5/5H/5H_unbudded_pho85.xlsx
- __MACOSX/Figure 5/5H/._5H_unbudded_pho85.xlsx
- Figure 5/5C/5C_growing_curves_wt.xlsx
- __MACOSX/Figure 5/5C/._5C_growing_curves_wt.xlsx
- Figure 5/5D/5D_unbudded_wt.xlsx
- __MACOSX/Figure 5/5D/._5D_unbudded_wt.xlsx
- Figure 5/5E/5E_Whi7_Whi5_levels_pho85.xlsx
- __MACOSX/Figure 5/5E/._5E_Whi7_Whi5_levels_pho85.xlsx
- Figure 5/5E/.DS_Store
- __MACOSX/Figure 5/5E/._.DS_Store
- Figure 5/5B/WB_5B.tif
- __MACOSX/Figure 5/5B/._WB_5B.tif
- Figure 5/5B/5B_WB_quant_GFP_wt.xlsx
- __MACOSX/Figure 5/5B/._5B_WB_quant_GFP_wt.xlsx
