# Supplementary material for: The CDK Pho85 inhibits Whi7 Start repressor to promote cell cycle entry in budding yeast
Source: EMBO Rep. 2024 Jan 17;25(2):18. doi: 10.1038/s44319-023-00049-7 (PMC10897450; doi:10.1038/s44319-023-00049-7)
Supplement: Supplementary file 8 — Source Data Fig. 5 [file 44319_2023_49_MOESM8_ESM.zip › Figure 5/5I/5I_Whi7_amount.xlsx]

## Sheet: Whi7_amount_Fig5I
GFP				mCherry
cell		nucleus		cell		nucleus
Whi7	Whi5	Whi7	Whi5	Whi7	Whi5	Whi7	Whi5
0.547563	1.2595	0.474188	1.77621	0.768141	0.87915	0.623789	0.919111
0.586712	1.00976	0.337276	1.72885	0.707747	1.66391	0.375438	1.27442
0.990415	1.29306	0.714246	2.30902	0.848551	0.984761	0.672524	1.08976
0.843628	1.57281	0.887431	1.27091	0.926329	0.718249	0.637644	0.289187
1.03958	1.25547	1.09504	1.32745	1.17265	0.726353	1.66559	0.339782
0.747197	0.721024	0.839626	1.59438	0.884358	1.10614	0.999615	1.38851
1.3001	1.09537	1.83255	1.62471	1.79839	0.945299	2.65915	0.67175
1.31261	0.870257	1.13719	1.179	1.5592	1.05572	1.93224	0.760386
0.82545	1.60717	0.52413	2.17898	0.66645	0.969589	0.521392	0.643829
0.762542	0.963867	0.875463	1.18969	0.845402	0.97785	0.736017	0.834099
0.69115	1.19506	0.867409	2.53716	0.790516	0.916942	0.919749	0.996037
0.77457	1.54471	0.789117	2.6949	1.19241	0.9207	1.37626	0.886073
1.23072	1.53563	1.41608	3.92477	1.35391	1.14105	1.61562	1.3472
1.21474	0.639726	0.990586	1.2347	0.979496	0.965921	0.987264	0.965343
0.783133	1.35777	1.32899	2.80657	0.949585	0.928354	1.14226	1.00834
1.06425	0.783195	1.47139	1.77977	1.00415	1.10605	1.20804	1.21401
0.780442	1.2936	0.721998	2.29369	0.593577	0.990749	0.556162	1.04064
0.697893	0.674489	0.602498	1.94181	0.793674	1.30436	0.659223	1.7608
1.06843	1.13118	1.27229	0.292165	1.06174	0.751809	1.13068	0.0717056
0.466182	1.69574	0.412014	3.89786	0.610066	1.20449	0.636157	1.58971
0.446992	1.59711	0.307309	3.6151	0.54754	1.1501	0.254161	1.29153
0.424865	0.801273	0.704103	1.94895	0.651211	1.02704	0.867011	1.18426
1.1079	0.647185	1.68431	1.27243	1.01591	0.903564	1.34226	0.832658
0.972845	1.11938	0.961394	0.669116	1.01689	0.877745	1.2335	0.228532
0.960022	0.619218	0.385705	1.28314	0.874673	1.02511	0.242785	1.20776
1.05193	0.748148	0.934669	1.80385	1.04208	1.26213	1.09767	1.50803
1.04279	0.782327	0.453826	1.60412	0.81275	1.01124	0.252122	0.929601
0.962393	1.58341	0.896677	2.98261	1.1096	0.977188	0.810915	0.893068
1.06061	0.986929	0.960222	2.11028	0.910188	1.17592	0.935846	1.1589
1.39225	0.465807	1.47182	1.02553	1.07699	0.997029	1.09011	1.12199
1.28591	0.932072	1.33994	1.56691	0.806274	0.838293	0.694885	0.665675
1.03896	1.23477	0.992637	1.94862	0.733991	0.795424	0.873572	0.751811
0.843948	0.428291	0.983808	0.814754	1.33783	0.934228	1.76856	1.07166
0.983516	0.781618	1.40581	1.28569	1.04496	0.885905	1.26919	0.688407
0.681136	1.40642	1.4765	2.8836	1.27929	1.05897	1.48652	0.900302
0.82635	0.543733	0.67561	1.11258	0.825316	1.22529	0.890445	1.36925
0.583968	1.47074	0.486289	3.13518	0.66737	1.24349	0.63832	1.35953
1.94139	1.69522	2.65086	3.44299	2.08897	1.18614	3.05186	1.1394
0.8903	1.00437	0.753931	1.90557	0.83334	0.949487	0.775507	0.766147
1.21687	0.627331	0.742672	1.03773	0.867927	1.33558	0.535673	1.38783
1.40394	0.871834	1.01997	1.55858	1.30141	1.09699	1.15527	1.11615
1.01385	0.866014	1.02174	0.964429	0.840011	0.913639	0.818242	0.697036
1.21985	0.546849	1.0069	1.22098	1.10618	0.900913	0.943785	0.874046
1.93929	1.17445	1.73196	2.36882	1.9457	1.63616	2.46552	2.09532
0.714338	0.991679	0.755519	2.37452	0.772224	1.18582	0.554962	1.35945
1.69977	1.1926	2.84443	2.02167	1.80204	1.7966	2.45837	2.49783
1.45728	0.566656	1.28545	1.23181	1.02496	1.08717	1.02461	1.2203
0.923218	0.73234	0.816673	1.41788	1.11624	1.20663	0.984908	1.56166
0.9095	0.822303	1.31432	0.994415	0.943437	0.575366	1.0275	0.287642
1.6578	1.99426	0.942554	2.79968	0.873319	0.908466	0.669592	0.786472
0.720726	0.741362	0.637977	0.604758	0.840759	1.02223	0.575428	0.648163
0.701891	0.788089	0.764746	1.85724	0.972341	1.18574	0.827713	1.49113
1.9523	0.581984	1.10266	1.14286	1.07844	1.12846	0.907933	1.29579
1.45288	1.58676	0.930567	3.02343	1.08914	1.04499	0.653899	1.08693
0.962475	0.871333	0.613096	0.552282	0.965372	0.719348	0.708381	0.24896
1.0171	0.516256	0.815558	1.25416	0.840537	1.04891	0.782643	1.27105
0.560508	1.16558	0.0297591	2.23957	0.711988	0.86109	0.0286633	0.954355
1.13467	1.70472	1.66542	2.35634	1.31096	0.880328	1.60798	0.756638
0.473126	0.576187	0.41329	1.1039	0.636153	1.03496	0.38212	1.1196
0.810001	0.479095	0.581843	1.0333	0.83436	0.881057	0.592022	0.93592
0.735552	1.4913	0.364596	2.58029	0.749938	1.06406	0.375162	1.10724
0.432361	0.747969	0.389042	1.5416	0.518335	1.20928	0.361399	1.28065
0.909655	1.40862	0.649538	2.99053	0.815689	1.22879	0.446686	1.36839
1.19769	1.89522	1.47463	1.75604	1.23029	1.01586	1.40083	0.828013
0.564543	0.989118	0.438861	1.26078	0.704361	1.09739	0.607137	1.08406
1.19908	0.732309	0.956724	1.13798	0.816856	1.12822	0.856903	1.09559
1.33547	1.19234	1.80044	2.14651	1.37897	1.24048	1.75254	1.37416
0.570086	1.25523	0.706419	2.48776	0.734697	0.818517	0.633054	0.709994
0.603152	1.33809	0.876191	2.82481	1.04157	0.924925	1.01932	0.960189
0.837964	1.44405	0.284574	2.94804	0.695253	0.824229	0.186701	0.748659
1.02815	1.24631	0.585492	2.95219	0.865254	1.09709	0.598891	1.37276
0.892411	0.494122	0.825956	1.47846	0.964252	0.996028	0.915366	1.36661
0.723803	0.794494	0.487896	1.40519	0.820809	1.07261	0.628239	1.04975
1.16606	1.60295	1.30941	3.54875	1.47877	0.965595	1.69946	1.07887
1.80274	1.78628	3.4505	3.64355	1.65862	1.02465	2.24454	1.06564
0.973318	0.768864	0.91495	1.17861	0.867479	1.10511	0.870626	1.42175
0.623807	0.825606	0.856405	1.63786	0.883965	0.90902	0.5563	0.95823
1.06831	1.23933	1.17028	1.64349	1.39235	1.55113	1.76965	1.97917
1.04166	1.41976	0.962642	2.45571	0.717233	0.821401	0.678193	0.747456
1.53912	1.3232	1.76133	1.66863	1.39812	1.01662	1.82621	0.755631
1.61716	1.00309	1.69986	2.19977	1.17999	1.20545	1.32131	1.37567
0.902584	0.641497	1.11873	1.2816	1.03954	1.26905	1.02998	1.42591
1.46352	0.528455	1.87063	0.645048	1.65474	0.698022	2.40025	0.461514
0.691621	1.75982	0.631445	2.71467	0.709553	0.981532	0.375366	0.914583
0.913419	1.56994	0.261422	3.03126	0.628363	1.29993	0.110632	1.42699
	0.895832		1.61763		0.966988		0.655334
	0.737579		1.95915		1.07553		1.36745
	1.1766		2.24344		0.891254		0.810239
	1.66583		3.7033		1.25901		1.64546
	0.591294		1.40631		1.13068		1.35063
	0.659572		1.22233		1.06098		1.14379
	1.5355		2.79973		0.893396		0.82767
	1.44165		3.38786		1.16555		1.40382
	0.561132		1.22348		1.21234		1.17355
	0.89525		2.33734		1.26757		1.73199
	0.497346		0.883726		1.02101		1.12327
	0.696097		1.36571		1.12804		1.25074
	1.83697		2.70562		0.945783		0.950774
	0.745626		0.884047		1.05002		0.455635
	1.20032		2.2333		0.793927		0.666638
	1.35719		2.08401		1.02444		1.00789
	1.68144		1.97841		0.904573		0.668707
	0.78435		2.00101		1.39296		1.92375
