# Supplementary material for: The CDK Pho85 inhibits Whi7 Start repressor to promote cell cycle entry in budding yeast
Source: EMBO Rep. 2024 Jan 17;25(2):18. doi: 10.1038/s44319-023-00049-7 (PMC10897450; doi:10.1038/s44319-023-00049-7)
Supplement: Supplementary file 8 — Source Data Fig. 5 [file 44319_2023_49_MOESM8_ESM.zip › Figure 5/5G/5G_growing_curves_pho85.xlsx]

## Sheet: Hoja1
Hours	Whi7 0nM						Whi5 0nM						Whi7 10nM							Whi5 1.25nM
0	1	1	1	1	1	1	1	1	1	1	1	1	1	1	1	1	1	1	1	1	1	1	1	1	1	1
2	1.74	2.2	2.09	2.13	1.92	1.46	1.39	1.6	1.52	1.7	1.61	1.45	1.53	1.63	2.14	2.07	1.86	1.87	1.48	1.68	2.57	1.64	1.84	1.61	1.59	1.5
4	2.8	2.59	3.15	3.39	2.89	2.53	1.67	2.38	3.08	2.84	2.68	2.19	2	2.35	2.76	2.12	2.42	3.06	2.01	2.38	3.27	2.47	3.21	2.78	2.98	3.02
6	4.08	3.04	6.75	7.39	8.29	6.52	2.04	3.62	6.34	4.01	7.56	5.45	2	1.9	2.14	2.8	2.88	2.89	2.26	3.95	5.38	2.88	3.63	4.97	6.1	5.51
8	7.16	5.73	11.94	13.67		10.88	4.25	6.68	9.83	11.05	12.56	11.25	1.71	1.8	1.76	2.6	2.65	2.73	2.92	5.53	6.73	4.61	6.11	9.19	9.15	7.76
