# Supplementary material for: The CDK Pho85 inhibits Whi7 Start repressor to promote cell cycle entry in budding yeast
Source: EMBO Rep. 2024 Jan 17;25(2):18. doi: 10.1038/s44319-023-00049-7 (PMC10897450; doi:10.1038/s44319-023-00049-7)
Supplement: Supplementary file 8 — Source Data Fig. 5 [file 44319_2023_49_MOESM8_ESM.zip › Figure 5/5A/5A_Whi7_Whi5_levels_wt.xlsx]

## Sheet: Hoja1
Whi5_1	Whi7_7.5
1.68422	0.855638
2.01263	0.495815
1.24366	0.264373
1.25168	1.07854
0.63179	0.596787
0.427857	0.748896
1.01785	0.194861
1.10048	0.38953
0.602408	0.747163
0.908843	0.600843
0.600772	1.05665
0.763724	0.591486
2.55137	0.793653
1.66636	0.386698
2.25767	0.513444
0.73585	0.222091
0.616547	0.442617
1.08691	0.601435
0.854211	0.574996
0.510851	2.01422
0.443159	0.0861498
0.835601	0.471937
1.16788	0.0684015
2.04703	0.649929
1.64301	1.27323
1.25494	0.926432
1.07566	0.975937
1.164	1.21829
0.546194	0.798281
1.30308	1.32753
0.560272	1.32695
0.863109	0.500846
1.91346	0.247469
1.77615	1.02974
1.71711	1.2347
0.127869	1.18481
0.378765	0.379741
0.26294	0.654701
0.245335	0.416884
0.220898	0.782013
0.356255	0.425983
0.35208	0.841634
0.29225	0.495745
0.266661	0.080171
1.10866	0.609136
1.00136	0.413141
1.41566	0.723036
0.619615	0.408528
0.384283	1.28059
0.772181	0.627281
0.592625	0.469343
1.72939	0.70896
0.46663	0.598946
0.19036	1.7294
1.85754	1.44503
1.46342	0.532006
1.86746	0.663499
0.636807	1.06773
0.892189	0.855355
0.648661	0.344749
1.11271	1.11821
1.23138	0.882475
0.834828	0.913071
0.490549	0.318312
0.160792	0.925359
0.752995	1.55069
0.577219	1.60581
0.768842	1.77931
0.241417	0.710863
0.872826	0.282587
0.982966	0.79029
0.648835	0.34676
1.49209	0.786695
1.23816	0.197038
1.48892	0.607486
0.712822	0.264807
0.643704	0.398206
0.911715	0.99855
0.456943	0.352347
0.527169	0.385964
0.573742	0.500028
0.906888	0.71951
0.674637	0.566728
2.00755	0.583536
1.05493	0.307071
1.02435	0.510716
0.489341	0.930831
0.698621	1.51082
0.362548	1.37737
1.09345	1.50927
1.67912	1.01176
2.73695	0.990923
	1.13452
	0.888032
	1.59739
	1.73842
	1.04538
	1.05102
	1.84432
	1.43596
	1.16353
	1.08867
	1.90135
	1.44359
	1.06476
	1.68648
	1.37334
	0.967994
	1.23533
	1.01434
	2.46785
	1.9852
	2.42491
	1.33517
	2.67714
	2.48502
	2.70781
	2.05564
	2.04081
	1.78635
	1.75773
	1.76924
	2.18799
	1.0108
	1.90658
	1.29999
	1.16046
	2.35927
	1.13056
