# Supplementary material for: The CDK Pho85 inhibits Whi7 Start repressor to promote cell cycle entry in budding yeast
Source: EMBO Rep. 2024 Jan 17;25(2):18. doi: 10.1038/s44319-023-00049-7 (PMC10897450; doi:10.1038/s44319-023-00049-7)
Supplement: Supplementary file 8 — Source Data Fig. 5 [file 44319_2023_49_MOESM8_ESM.zip › Figure 5/5F/5F_WB_quant_GFP_pho85.xlsx]

## Sheet: WB_quant_pho85_fig5F
Whi7	Whi5
0.684025	0.897628
1.18556	1.07494
1.13042	0.842509
