# Supplementary material for: The CDK Pho85 inhibits Whi7 Start repressor to promote cell cycle entry in budding yeast
Source: EMBO Rep. 2024 Jan 17;25(2):18. doi: 10.1038/s44319-023-00049-7 (PMC10897450; doi:10.1038/s44319-023-00049-7)
Supplement: Supplementary file 8 — Source Data Fig. 5 [file 44319_2023_49_MOESM8_ESM.zip › Figure 5/5H/5H_unbudded_pho85.xlsx]

## Sheet: Hoja1
Whi7 0	Whi5 0	Whi7 10nM 4h	Whi5 1.25 nM 4h	Whi7 10nM 6h	Whi5 1.25nM 6h
30.4348	31.2821	77.305	44.5104	80.303	52.9126
30.9623	25.5208	80.814	34.2541	86.7089	48.7805
29.646	33.0317	86.5285	31.4894	91.8033	53.9216
33.0357	36.8421	86.8932	35.1724	89.7436	47.0852
37.3016	33.871	78.2609	33.6	92.126	55.3763
38.5246	39.8438	79.1469	29.8851	91.3386	55.2885
