# Supplementary material for: The CDK Pho85 inhibits Whi7 Start repressor to promote cell cycle entry in budding yeast
Source: EMBO Rep. 2024 Jan 17;25(2):18. doi: 10.1038/s44319-023-00049-7 (PMC10897450; doi:10.1038/s44319-023-00049-7)
Supplement: Supplementary file 8 — Source Data Fig. 5 [file 44319_2023_49_MOESM8_ESM.zip › Figure 5/5C/5C_growing_curves_wt.xlsx]

## Sheet: growing_curves_Fig5C_wt
Hours after b-estradiol addition	Whi7 0nM			Whi5 0nM			Whi7 7.5nM			Whi5 1nM
0	1	1	1	1	1	1	1	1	1	1	1	1
2	2.5	2.53731	2.28571	2.04043	2.11628	1.87209	1.91667	2.10884	2.11594	2.21277	1.93333	2.31902
4	4.67647	5.49254	4.15873	3.87234	4.18605	4.23256	3.75	4.21769	3.50725	4.31915	3.87778	4.47853
6	12.2059	12.7463	10.5556	9.31915	10.4767	9.93605	7.88889	8.27891	7.07246	9.79787	8.43333	11.2822
8	20.5882	19.7761	20.0794	19.1489	19.3023	16.2209	14.0278	12.9252	14.1304	17.766	16.8889	15.2761
