# Supplementary material for: The CDK Pho85 inhibits Whi7 Start repressor to promote cell cycle entry in budding yeast
Source: EMBO Rep. 2024 Jan 17;25(2):18. doi: 10.1038/s44319-023-00049-7 (PMC10897450; doi:10.1038/s44319-023-00049-7)
Supplement: Supplementary file 8 — Source Data Fig. 5 [file 44319_2023_49_MOESM8_ESM.zip › Figure 5/5D/5D_unbudded_wt.xlsx]

## Sheet: Unbudded_Fig5D
Whi7_0nM	Whi5_0nM	Whi7_7.5nM	Whi5_1nM
27.5	22.549	31.9444	49.8233
22.3684	26.3158	26.25	45.0704
29.8246	35.4331	25.8065	50.5155
34.8485	21	28.7234	45.7317
