# Supplementary material for: The CDK Pho85 inhibits Whi7 Start repressor to promote cell cycle entry in budding yeast
Source: EMBO Rep. 2024 Jan 17;25(2):18. doi: 10.1038/s44319-023-00049-7 (PMC10897450; doi:10.1038/s44319-023-00049-7)
Supplement: Supplementary file 8 — Source Data Fig. 5 [file 44319_2023_49_MOESM8_ESM.zip › Figure 5/5E/5E_Whi7_Whi5_levels_pho85.xlsx]

## Sheet: GFP_quant_pho85_Fig5E
Whi7 10nM	Whi5 1.25nM
0.763664	0.369975
0.86286	0.846865
0.48022	0.896825
0.350703	0.411171
0.788112	1.07451
0.63392	0.387908
0.981123	1.46186
0.639425	0.665773
0.914008	0.723797
0.243841	0.285778
0.892534	0.442588
0.776106	1.17145
0.311831	1.14747
1.08361	1.13576
1.26891	2.1694
1.3065	0.733309
0.550523	1.54041
0.463818	1.60738
1.22739	1.24158
0.765579	0.932089
0.20225	1.32945
1.38318	0.95773
0.466055	1.01184
0.946129	1.37567
0.532256	0.836382
1.21295	1.07797
1.21182	1.1248
0.585429	0.846211
0.708246	1.02602
0.216782	1.9459
0.632511	2.5354
0.905806	0.988484
1.09521	0.90522
0.909207	1.91499
1.23825	0.697371
0.615842	0.949201
1.20252	0.687719
0.374795	0.468375
1.10387	0.15857
0.473537	1.20847
2.40662	0.608115
1.36434	0.211543
1.78794	0.264991
1.78339	0.441837
1.71384	0.326164
0.983201	1.03048
1.5804	0.827263
0.850904	0.688556
1.36663	0.770574
0.342851	1.08765
0.798965	0.487467
1.31743	0.859419
1.58126	0.367372
1.74285	1.06851
1.69811	0.567482
1.24164	1.17594
1.67894	1.26073
1.81704	0.743126
2.3823	0.308623
0.880691	2.07734
1.73941	1.1093
2.45564	2.00682
1.64961	1.59908
2.27595	0.719298
1.48925	0.607422
0.811351	1.01723
1.9954	1.1669
2.35924	1.07751
0.949118	2.17212
2.28468	0.793642
0.57982	0.212401
0.762919	0.55909
0.851453	0.670802
1.80612	1.47927
0.933217	1.19162
0.621312	1.37362
1.01582	1.14991
1.44517	0.618996
1.11225	1.71013
1.10713	0.896963
0.327662	0.946707
0.304511	1.7573
1.36042	0.992477
1.00451	1.14283
0.711616	1.30185
1.76525	1.42002
0.627695	0.697725
0.462533	0.925068
0.733379	1.53671
1.23522	0.787605
1.71424	0.821411
0.210499	0.724716
1.54319	1.13514
0.959038	0.388121
1.71464	0.703223
0.54658	0.496395
0.440973	0.142559
0.0950366	1.20394
1.61095	0.560819
0.38573	1.37639
1.57502	1.39345
1.28299	1.09035
1.31356	0.724681
0.622238	0.659395
0.5599	0.607394
1.12142	0.720853
0.337812	1.07858
0.363467	2.27644
1.183	0.538867
2.29738	1.1187
1.31396	1.48486
0.458609	0.555611
0.0620694	0.346945
0.951844	1.01864
1.77199	1.36458
1.6195	0.416182
0.886411	0.25671
0.285402	0.451343
0.80133	0.669148
0.820438	0.569084
1.11691	0.835888
1.3609	1.30156
0.0673023	0.942416
2.03154	1.16617
1.90647	0.672372
0.78498	0.694965
0.319654	0.70486
0.810851	0.958513
0.13832	0.804658
1.07555	0.502327
0.647066	0.746058
0.447987	0.876639
0.426117	1.08064
1.49592	0.653317
0.473907	0.606919
1.19352	0.234849
0.55527	0.727611
0.977764	0.654291
0.904298	0.648803
0.465266	0.437117
0.35105	1.48286
1.38885	0.455627
0.846117	1.19217
0.499395	1.18161
1.60149	0.111091
1.26284	1.28405
1.44749	0.325929
0.350517	1.43474
1.60918	0.510062
1.21813	1.12174
1.4445	0.776019
1.53349	1.1018
1.35377	0.526798
0.77594	0.586597
0.842063	1.04043
0.412722	1.17509
1.16617	0.516544
2.1465	0.40251
1.34189	0.781115
0.66777	1.62486
0.411989	0.756153
1.32416	0.630588
0.386634	1.65167
0.680095	0.627715
1.14617	1.20543
0.773503	0.337654
0.808852	0.874258
0.815535	1.01795
0.399465	0.16259
0.553847	0.402067
0.275018	1.02594
0.465116	1.51789
1.03499	0.712686
0.496431	0.755229
0.590988	0.762942
0.621418	1.52038
1.01233	1.05982
0.694698	0.638383
0.700506	1.51266
0.97715	1.36097
0.445995	1.08422
0.401099	1.34471
0.558946	1.26369
0.457832	1.2629
1.69077	1.36504
0.447261	2.13837
0.644032	1.81683
0.820542	1.18675
0.868609	0.946953
0.43866	0.706581
0.765553	2.13463
0.627988	0.788352
0.76357	1.41147
0.573672	0.956585
0.449821	0.553192
0.787394	1.61686
0.602658	1.2835
1.04348	1.76532
0.972677	1.64247
1.35733	1.79307
0.597863	0.224876
1.48915	0.452282
1.30854	1.01661
1.54483	0.776361
1.67875	0.518715
1.64766	0.548511
1.04077	1.35876
1.15331	1.09238
1.02399	1.4554
1.69817	1.55325
0.899746	1.29523
1.47193	0.552504
1.04928	0.58117
1.15264	0.54315
1.24793	0.896364
0.547423	1.07624
0.36025	0.331087
1.41308	0.616341
0.648384	0.853288
0.170664	0.750257
0.791094	0.974062
0.636204	0.675882
0.849357	0.881692
0.723373	0.971819
0.389105	0.98922
0.945639	0.594457
1.39328	0.911519
0.707926	0.865647
0.750065	1.68495
1.22671	0.751501
0.625154	1.27187
0.832288	1.26873
0.589386	0.798633
1.00721	0.968786
1.2448	0.156998
2.06897	0.0923886
0.650455	0.268013
1.37026	0.937257
1.11066	1.12941
0.679609	1.83049
0.868301	1.31497
2.0413	2.18075
1.13977	1.40991
1.09	2.18144
1.33293	2.33485
1.44831	1.56037
1.01985	0.531563
1.22116	2.29954
1.28005	1.55612
1.40713	1.29192
1.3358	1.52848
1.08647	0.78792
1.04328	2.34952
0.884919	1.37769
1.21269	1.22457
1.05108	1.33548
0.910898	1.06087
1.58415	1.329
1.59408	1.19134
1.39757	1.36334
1.1775	1.04947
1.27545	1.55658
0.675525	0.45446
1.30031	1.10685
1.10832	0.93353
1.05428	0.92623
1.2856	1.08436
1.35416	0.568197
1.19176	0.468719
1.65685	0.689156
1.8327	0.826023
1.18609	0.797767
1.27659	0.711602
0.951189	1.09233
0.370668	1.12157
0.53297	0.98779
1.20632	0.78199
0.558109	1.52497
0.824208	0.548744
1.03929	1.04348
0.132502	0.391147
0.316115	1.13597
0.293704	1.05313
0.639059	0.638102
0.981107	1.02768
0.46697	0.459457
0.684639	1.03857
0.866933	0.999594
0.602315	0.851011
0.4062	0.551711
0.902316	0.0825657
0.392098	0.723731
0.542713	0.397586
0.526887	0.584103
0.552404	0.29825
0.885012	1.05711
1.37976	0.98373
1.41412	0.639261
1.10032	1.38814
0.987393	0.87866
1.1849	1.26166
1.68068	0.566488
1.52781	0.635321
1.5537	0.774782
1.30331	1.23336
1.48812	1.17698
1.39283	0.0540767
0.498817	0.0453709
0.943059	0.712689
2.19689	1.52592
	0.923301
	0.586172
	1.25236
