# Supplementary material for: The CDK Pho85 inhibits Whi7 Start repressor to promote cell cycle entry in budding yeast
Source: EMBO Rep. 2024 Jan 17;25(2):18. doi: 10.1038/s44319-023-00049-7 (PMC10897450; doi:10.1038/s44319-023-00049-7)
Supplement: Supplementary file 8 — Source Data Fig. 5 [file 44319_2023_49_MOESM8_ESM.zip › Figure 5/5B/5B_WB_quant_GFP_wt.xlsx]

## Sheet: WB_GFP_wt_quant_Fig5B
Whi7	Whi5
0.816543	0.73188
1.12384	0.920273
1.1626	0.718283
0.8973	0.861381
