# Supplementary material for: The CDK Pho85 inhibits Whi7 Start repressor to promote cell cycle entry in budding yeast
Source: EMBO Rep. 2024 Jan 17;25(2):18. doi: 10.1038/s44319-023-00049-7 (PMC10897450; doi:10.1038/s44319-023-00049-7)
Supplement: Supplementary file 9 — Source Data Fig. 6 [file 44319_2023_49_MOESM9_ESM.zip]

Archive with 12 entries (8 files):
- Figure 6/
- Figure 6/6A/
- Figure 6/.DS_Store
- __MACOSX/Figure 6/._.DS_Store
- Figure 6/6B/
- Figure 6/6C/
- Figure 6/6A/6A_unbudded.xlsx
- __MACOSX/Figure 6/6A/._6A_unbudded.xlsx
- Figure 6/6B/6B_Budded.xlsx
- __MACOSX/Figure 6/6B/._6B_Budded.xlsx
- Figure 6/6C/6C_RNA_CLN2_and_budding.xlsx
- __MACOSX/Figure 6/6C/._6C_RNA_CLN2_and_budding.xlsx
