# Supplementary material for: The CDK Pho85 inhibits Whi7 Start repressor to promote cell cycle entry in budding yeast
Source: EMBO Rep. 2024 Jan 17;25(2):18. doi: 10.1038/s44319-023-00049-7 (PMC10897450; doi:10.1038/s44319-023-00049-7)
Supplement: Supplementary file 9 — Source Data Fig. 6 [file 44319_2023_49_MOESM9_ESM.zip › Figure 6/6A/6A_unbudded.xlsx]

## Sheet: unbudded_Fig6A
wt			pho85
wt	whi7	whi5	pho85	pho85whi7	pho85whi5
24.6	19	18.6	30.97	16	22.73
23.6	17.1	12.6	33	22.93	25.16
26	23.7	17.7	32.97	14.47	24.84
22.6	19	10.7	27	20.5	23.8
19.6	20.3	15.5	30.05	24.79	31.46
24.1	22.9	16.8
28.7		12.3
24		13.7
24.4		17.12
24.85
