# Supplementary material for: The CDK Pho85 inhibits Whi7 Start repressor to promote cell cycle entry in budding yeast
Source: EMBO Rep. 2024 Jan 17;25(2):18. doi: 10.1038/s44319-023-00049-7 (PMC10897450; doi:10.1038/s44319-023-00049-7)
Supplement: Supplementary file 9 — Source Data Fig. 6 [file 44319_2023_49_MOESM9_ESM.zip › Figure 6/6B/6B_Budded.xlsx]

## Sheet: budded_Fig6B
time after a-factor removal (min)	wt					pho85					pho85whi7				pho85whi5				pho85whi7whi5
0	0	1.36986	5.30973	0.917431	1.5873	1.86916	4.95868	2.4	3	4.62963	5.22876	4.6729	4.54545	1.9802	1.0101	0.990099	2.1978	6.73077	2.94118	2.91262	2.5641
15	1.2987	5.95238	3.4188	2.52101	4.85437	0	5.30973	4.20168	3.92157	3.53982	1.76991	2.94118	3.4188	2.18978	0	6.25	1.06383	2.53165	1.42857	1.1236	2.58065
30	5.74013	1.79641	2			1.38645	3.1746	3.0303	5.17241	3.26087	2.72727	1.33333	1.76991	3.33333	3.06534	2.17391	2.22222	5.20833	2.1978	2.06186	2.15054
40	14.6552	14.7368	0	4.7619	3.57143	1.31579	5.74713	1.83486	6.06061	5.40541	1.51515	2.1978	3.19149	2.9703	0.961538	3.1746	4.13223	4.23729	2.94118	3.22581	2.40964
50	96.9697	96.2766	95.0249	96.0784	85.4701	2.45902	1	4	4.85437	4.12371	1.6	8.33333	1.9802	4.03226	0	2.17391	5.66038	2.04082	3.57143	3.9604	9.17431
60	96.8944	97.1751	97.5	91.8033	98.0198	1.0101	2.4	1.49254	2.75229	1.94175	95.4248	86.8421	69.6629	92.6606	2.89855	2.77778	1.25	10.4167	90.3509	72.7273	98
75	92.8571	96.2025	99.3902	97	97.4576	0	17.6471	2.6178	9.90099	5.81395	90.3448	96.9072	93.913	96.063	1.85185	0.662252	6.52174	22.0779	97.7528	97.0588	94.9275
90	91.7526	98.8701	97.9381	93.75	95.1456	92.4812	95.4248	93.7063	91.0256	96.3303	94.7917	98.6301	97	91.4286	97.8261	95.8333	97.7273	93.617	95.6522	98.2143	97.0297
105	24.2424	42.2222	30.303	48.75	47.9592	97.1751	97.4359	98.7013	98.1481	96.6667	97.9592	94.6809	98.0198	97.8261	95.3846	95.6522	97.3451	93.0435	97.4359	97.8261	96.1832
