# Supplementary material for: The CDK Pho85 inhibits Whi7 Start repressor to promote cell cycle entry in budding yeast
Source: EMBO Rep. 2024 Jan 17;25(2):18. doi: 10.1038/s44319-023-00049-7 (PMC10897450; doi:10.1038/s44319-023-00049-7)
Supplement: Supplementary file 9 — Source Data Fig. 6 [file 44319_2023_49_MOESM9_ESM.zip › Figure 6/6C/6C_RNA_CLN2_and_budding.xlsx]

## Sheet: quant_mRNA_CLN2_Fig6C
time	pho85			whi7pho85
0	1	1	1	1	1	1
30	1	1.73	3.81	7.05	3.22	11.69
40	0.67	1.39	5.24	1.41	3.11	7.85
50	1.21	1.24	5.24	0.67	1.5	7.85
60	2.98	1.31	6.57	0.61	2.2	5.19
75	1.01	0.92	3.43	0.24	2.5	2.26

## Sheet: budded_Fig6C
time	pho85			whi7pho85
0	5.2	4.2	2.9	7.8	3	1.6
30	6	2.4	1.7	16.7	11.2	1.7
40	4.5	5.1	5.7	26.3	27.2	7.1
50	6.3	9.8		32.3	37.8
60	43.4	19.7	21	71.6	76.3	68.8
75	60.4	70.2	89.4	76.1	73.6	91.2
