# Supplementary material for: The CDK Pho85 inhibits Whi7 Start repressor to promote cell cycle entry in budding yeast
Source: EMBO Rep. 2024 Jan 17;25(2):18. doi: 10.1038/s44319-023-00049-7 (PMC10897450; doi:10.1038/s44319-023-00049-7)
Supplement: Supplementary file 10 — Source Data Fig. 7 [file 44319_2023_49_MOESM10_ESM.zip]

Archive with 32 entries (24 files):
- Figure 7/
- Figure 7/.DS_Store
- __MACOSX/Figure 7/._.DS_Store
- Figure 7/7D/
- Figure 7/7C/
- Figure 7/7B/
- Figure 7/7E/
- Figure 7/7G/
- Figure 7/7F/
- Figure 7/7A/
- Figure 7/7D/WB_7D.tif
- __MACOSX/Figure 7/7D/._WB_7D.tif
- Figure 7/7D/7D_ChIP_2E.xlsx
- __MACOSX/Figure 7/7D/._7D_ChIP_2E.xlsx
- Figure 7/7C/.DS_Store
- __MACOSX/Figure 7/7C/._.DS_Store
- Figure 7/7C/WB_7C.tif
- __MACOSX/Figure 7/7C/._WB_7C.tif
- Figure 7/7C/7C_ChIP_2A.xlsx
- __MACOSX/Figure 7/7C/._7C_ChIP_2A.xlsx
- Figure 7/7B/WB_7B.tif
- __MACOSX/Figure 7/7B/._WB_7B.tif
- Figure 7/7B/7B_ChIP_and_WB_quant.xlsx
- __MACOSX/Figure 7/7B/._7B_ChIP_and_WB_quant.xlsx
- Figure 7/7E/7E_nuclear_Whi7_quant.xlsx
- __MACOSX/Figure 7/7E/._7E_nuclear_Whi7_quant.xlsx
- Figure 7/7G/WB_7G.tif
- __MACOSX/Figure 7/7G/._WB_7G.tif
- Figure 7/7F/7F_nuclear_Whi7_single_cell .xlsx
- __MACOSX/Figure 7/7F/._7F_nuclear_Whi7_single_cell .xlsx
- Figure 7/7A/7A.xlsx
- __MACOSX/Figure 7/7A/._7A.xlsx
