# Supplementary material for: The CDK Pho85 inhibits Whi7 Start repressor to promote cell cycle entry in budding yeast
Source: EMBO Rep. 2024 Jan 17;25(2):18. doi: 10.1038/s44319-023-00049-7 (PMC10897450; doi:10.1038/s44319-023-00049-7)
Supplement: Supplementary file 10 — Source Data Fig. 7 [file 44319_2023_49_MOESM10_ESM.zip › Figure 7/7D/7D_ChIP_2E.xlsx]

## Sheet: ChIP_2E_Fig7D
no tag	Whi7	Whi7-ST2E
0.833333	3.00392	2.98137
1.16667	4.84706	2.76078
1.23171	5.62353	2.05784
0.768293	4.30488	1.34512
1.11607	4.28902	1.41341
0.883929	3.21161	1.34146
	3.08304	1.14554
	4.05714	1.9
		1.87768
