# Supplementary material for: The CDK Pho85 inhibits Whi7 Start repressor to promote cell cycle entry in budding yeast
Source: EMBO Rep. 2024 Jan 17;25(2):18. doi: 10.1038/s44319-023-00049-7 (PMC10897450; doi:10.1038/s44319-023-00049-7)
Supplement: Supplementary file 10 — Source Data Fig. 7 [file 44319_2023_49_MOESM10_ESM.zip › Figure 7/7C/7C_ChIP_2A.xlsx]

## Sheet: ChIP_2A_Fig7C
no tag	Whi7	Whi7-ST2A
1.14	4.82614	5.70205
0.82	4.633	7.45725
	4.25284	6.76712
