# Supplementary material for: The CDK Pho85 inhibits Whi7 Start repressor to promote cell cycle entry in budding yeast
Source: EMBO Rep. 2024 Jan 17;25(2):18. doi: 10.1038/s44319-023-00049-7 (PMC10897450; doi:10.1038/s44319-023-00049-7)
Supplement: Supplementary file 10 — Source Data Fig. 7 [file 44319_2023_49_MOESM10_ESM.zip › Figure 7/7B/7B_ChIP_and_WB_quant.xlsx]

## Sheet: ChIP_fig7B
	wt				pho85
CLN2	0.952	1.456	1.39796	1.28571	8.736	5.744	7.87755	3.898
FKS1	1.70476	1.33333	3.03738	2.45794	4.8	4.74286	5.39252	4.28037
MNN1	1.91209	1.8022	2.46	2.03	8.88	5.19	4.27	5.81

## Sheet: Quant_WB_fig7B
wt	pho85
0.84	0.929175
0.83589	0.958013
1.32823	0.764003
1	1.24798
