# Supplementary material for: The CDK Pho85 inhibits Whi7 Start repressor to promote cell cycle entry in budding yeast
Source: EMBO Rep. 2024 Jan 17;25(2):18. doi: 10.1038/s44319-023-00049-7 (PMC10897450; doi:10.1038/s44319-023-00049-7)
Supplement: Supplementary file 10 — Source Data Fig. 7 [file 44319_2023_49_MOESM10_ESM.zip › Figure 7/7E/7E_nuclear_Whi7_quant.xlsx]

## Sheet: %_cells_nuclear_Whi7_Fig7E
	unbudded				budded 1 Nucleus				budded 2 Nucleus
Whi7	59.322	62.5	53.8462	49.1228	3.1746	0	0	3.38983	68	66.6667	53.3333	71.4286
Whi7-ST2A	62.8571	55.1724	54.0541	67.6471	1.85185	7.84314	0	5.71429	66.6667	70.5882	61.5385	82.6087
Whi7-ST2E	61.4286	61.0169	72.7273	55.2083	1.63934	12.1212	21.4286	8.57143	55.8824	61.5385	87.5	55
