# Supplementary material for: The CDK Pho85 inhibits Whi7 Start repressor to promote cell cycle entry in budding yeast
Source: EMBO Rep. 2024 Jan 17;25(2):18. doi: 10.1038/s44319-023-00049-7 (PMC10897450; doi:10.1038/s44319-023-00049-7)
Supplement: Supplementary file 10 — Source Data Fig. 7 [file 44319_2023_49_MOESM10_ESM.zip › Figure 7/7F/7F_nuclear_Whi7_single_cell .xlsx]

## Sheet: %_nuclear_Whi7_Fig7F
Whi7	Whi7-ST2A	Whi7-ST2E
17.3474	8.75777	13.7603
22.9017	19.947	23.831
25.1057	11.2481	26.1221
28.1257	22.0727	16.3625
25.5081	19.4	19.0614
19.8297	16.6551	16.4621
14.187	10.3158	15.037
16.7187	13.67	18.0974
15.0129	16.6392	17.7102
18.3756	12.5173	17.2785
20.5783	15.9989	19.4175
16.9828	12.9528	19.063
20.9599	11.9981	15.0847
18.1234	13.0227	14.8293
16.7612	6.20131	19.8299
21.4085	16.0032	6.32277
20.622	17.4365	17.7263
16.864	9.5172	15.5841
16.3226	18.0417	17.048
16.7774	13.6113	15.7079
15.5294	16.5532	19.8673
21.9976	16.2393	15.6056
11.7746	11.0968	12.5379
18.8391	19.4286	23.9358
22.4511	10.8404	17.3029
18.6117	10.2948	14.5638
10.9432	12.0732	19.3022
16.5532	12.904	20.004
21.9102	24.8926	13.1658
18.0135	21.2446	2.48339
17.4445	14.8081	16.5301
11.8112	9.18103	17.0137
18.8224	18.6868	19.4357
13.7766	22.8415	19.9212
18.544	20.7517	16.911
10.4284	19.7054	14.6171
9.21909	3.38562	20.9557
9.06825	11.469	23.2975
15.3861	9.00112	19.9749
11.0842	18.693	13.7801
16.645	17.1185	17.825
18.1803	15.3536	20.0921
21.1781	27.8262	19.4392
23.5325	13.1173	25.3751
19.648	22.2826	11.2939
20.8055	17.3651	18.0908
19.5254	17.4094	16.8299
12.4723	20.4312	21.9169
17.1672	20.5062	10.9255
16.4273	16.1535	8.35084
9.55091	18.9827	18.4189
25.4528	14.2916	18.4983
12.9553	21.8816	12.8358
15.0733	15.066	20.1906
20.5641	15.4876	23.9484
19.1778	13.7086	13.7559
17.6524	14.148	18.1703
15.5488	20.385	17.259
4.279	13.7049	20.1566
11.2914	16.0243	15.1338
13.6109	20.7749	13.6708
10.8065	27.3489	13.8347
19.1248	24.8005	12.9163
13.3546	16.7923	19.2869
17.3138	17.5562	15.5575
24.4178	19.4272	16.9968
12.4052	13.2728	22.1276
21.6705	20.7927	7.01719
16.7151	16.6443	13.3974
12.6501	25.5386	12.1409
22.9402	11.5427	13.6354
18.9135	28.1346	10.5293
23.1177	17.6207	15.1996
24.3592	11.4009	17.6662
14.9691	14.8806	16.4591
17.7366	24.6489	18.8046
14.7905	17.38	16.389
22.6915	11.5881	22.9261
12.4651	18.3671	22.0187
23.5119	17.5307	8.30202
17.7609	24.3272	17.5421
13.7059	18.4453	21.9206
19.9421	15.9052	25.6565
10.5739	15.3803	20.9789
8.51018	15.6307	19.487
11.0015	11.5193	22.3316
15.2112	15.9197	21.8887
14.9247	22.2977	25.8072
13.1796	22.4813	8.04265
4.09171	12.4403	17.7957
23.1249	13.7929	17.0663
17.6652	8.54445	10.7714
16.4364	14.767	16.0256
22.4711	11.7895	20.7283
16.2875	16.1972	14.1882
18.5227	10.275	19.4185
14.3218	12.3191	19.8597
9.52446	19.8267	19.9061
19.9007	15.4598	23.0029
15.0805	18.6148	22.0024
17.4693	19.8348	14.9643
13.2665	10.969	16.423
17.6309	25.2051	19.1708
16.8153	19.9989	6.42642
10.5885	22.0302	4.02292
19.6666	11.7648	2.0506
15.1326	16.3272	17.1209
5.9139	23.605	5.34275
21.6485	21.4377	17.0494
10.4708	22.6237	14.4844
12.8754	15.5189	21.7011
15.4063	22.9944	19.7823
11.6457	27.7014	12.9784
17.3411	19.4058	25.4502
17.348	11.2451	10.1514
17.5715	11.9182	13.9645
10.8603	17.6273	22.0767
15.092	13.8237	12.9657
9.14973	26.0732	9.51622
14.2482	15.2196	20.5936
16.2266	8.47051	14.0805
5.65162	11.4181	13.5289
15.125	8.6798	8.85378
15.3706	20.2424	12.3352
22.4389	18.3599	12.6798
16.2563	14.8119	13.5084
6.68456	19.4642	9.90046
12.017	15.6517	12.8136
11.6082	9.26244	21.849
13.4141	15.3931	17.0403
16.2261	17.9472	26.5865
16.7063	10.9625	15.6254
17.7327	20.6586	26.1465
14.7303	11.2182	15.5667
14.8328	5.96899	20.2525
14.9672	19.5473	21.0687
10.9082	18.938	13.1033
11.2338	13.5503	16.0272
18.4939	15.0456	17.2531
15.2421	10.7195	13.3933
15.3994	17.3669	24.5968
11.5031	12.4831	13.3569
18.341	21.3068	27.7557
16.8767	14.3373	20.7973
14.939	18.6941	16.5168
18.1411	18.544	18.0323
11.5768	7.63435	14.8537
12.658	9.5805	13.2597
17.8729	12.5859	17.5787
21.7193	10.0839	25.0103
12.7753	15.4233	22.651
15.7069	16.1071	18.8356
16.0048	12.4741	10.5943
15.2096	9.72234	11.9573
5.7986	6.95107	12.1691
17.6862	15.6291	16.8964
16.3722	19.1579
13.7932	22.911
12.0663	23.3979
16.3166	17.7775
10.1962	18.2624
16.9833	16.0896
12.8735	13.182
15.277	15.9244
11.304	12.02
12.9114	16.5279
14.0462	16.3104
13.4913	21.0635
19.835	17.3097
17.7828	22.5341
20.6413	21.198
19.9695	28.8309
17.3254	8.628
15.4959	7.6303
16.5579	19.2263
16.0526	19.9435
25.357	19.0846
15.3314	11.6316
17.9937
9.47224
12.6426
13.2519
10.7843
11.6327
18.6164
15.9811
13.5033
20.1077
13.9044
9.45826
2.66561
19.463
14.9741
