# Supplementary material for: The CDK Pho85 inhibits Whi7 Start repressor to promote cell cycle entry in budding yeast
Source: EMBO Rep. 2024 Jan 17;25(2):18. doi: 10.1038/s44319-023-00049-7 (PMC10897450; doi:10.1038/s44319-023-00049-7)
Supplement: Supplementary file 10 — Source Data Fig. 7 [file 44319_2023_49_MOESM10_ESM.zip › Figure 7/7A/7A.xlsx]

## Sheet: ChIP_CLN2_Fig7A
	Whi7				Whi5
wt	1.99729	2.16081	1.3342	1.34719	11.6639	6.0909	13.189	14.46
pho85	14.9385	9.81218	7.3013	8.25801	5.77799	10.8097	12.93	7.888

## Sheet: ChIP_FKS1_Fig7A
	Whi7				Whi5
wt	3.13689	1.77012	1.76954	1.45934	6.16709	2.91038	2.85377	4.20566
pho85	11.621	12.4681	8.70861	9.44371	2.49283	6.16709	3.90755	2.95094

## Sheet: ChIP_MNN1_Fig7A
	Whi7				Whi5
wt	2.34406	1.76071	1.40989	1.42198	3.72518	3.05344	1.85618	3.56517
pho85	11.0058	8.08346	6.75714	8.2967	2.18541	4.55384	3.31124	3.22022

## Sheet: Fold_increase_Fig7A
	Whi7				Whi5
CLN2	7.4794	4.54097	5.47242	6.12982	0.495372	1.77472	0.980362	0.545505
FKS1	3.70463	7.04367	4.92141	6.47123	0.404215	2.119	1.36926	0.70166
MNN1	4.69517	4.59102	4.79267	5.83462	0.586659	1.49138	1.7839	0.903246
